# Supplementary material for: Effects of disliked music on psychophysiology
Source: Sci Rep. 2023 Nov 24;13:20641. doi: 10.1038/s41598-023-46963-7 (PMC10674009; doi:10.1038/s41598-023-46963-7)
Supplement: Supplementary file 1 — Supplementary Information 1. [file 41598_2023_46963_MOESM1_ESM.zip]

Archive with 2 entries (2 files):
- merrill_data_part1.xlsx
- merrill_data_part2.csv
