# Supplementary material for: Effects of disliked music on psychophysiology
Source: Sci Rep. 2023 Nov 24;13:20641. doi: 10.1038/s41598-023-46963-7 (PMC10674009; doi:10.1038/s41598-023-46963-7)
Supplement: Supplementary file 1 — Supplementary Information 1. [file 41598_2023_46963_MOESM1_ESM.zip › merrill_data_part1.xlsx]

## Sheet: online_survey
Participant	age	gender	s1_title	s1_artist	s1_grade	s1_boring	s1_displ	s1_no_impact	s1_lyrics	s1_stress	s1_exper	s1_mood	s1_sad	s1_touched	s1_expr	s1_aggre	s1_mus	s1_body_displ	s1_memory	s2_title	s2_artist	s2_grade	s2_boring	s2_displ	s2_no_impact	s2_lyrics	s2_stress	s2_exper	s2_mood	s2_sad	s2_touched	s2_expr	s2_aggre	s2_mus	s2_body_displ	s2_memory	s3_title	s3_artist	s3_grade	s3_boring	s3_displ	s3_no_impact	s3_lyrics	s3_stress	s3_exper	s3_mood	s3_sad	s3_touched	s3_expr
19	23	1	Schubse den Bullen	Schwesta Eva	5	3	5	1	5	5	1	5	1	5	5	5	5	5		God's Plan	Drake	5	1	5	1	1	5	5	5	5	1	3	2	2	5		Man down	Rihanna	5	1	4	1	1	5	5	5	4	1	1
20	26	1	Atemlos durch die Nacht	Helene Fischer	4	5	3	2	4	3	1	4	1	2	4	4	4	4		I kissed a girl	Katy Perry	5	3	3	1	4	5	3	4	2	2	3	4	4	5		Wrecking ball	Miley Cyrus	4	4	2	2	4	4	1	4	1	3	4
21	23	1	Atemlos durch die Nacht	Helene Fischer	5	2	4	2	5	4	4	5	2	5	5	5	5	5		Baby	Justin Bieber	5	4	4	3	5	4	2	5	1	4	5	5	5	5		Hey	Yvonne Catterfeld	5	2	5	1	4	3	5	5	5	1	1
22	28	1	Last Christmas	Wham	5	4	3	2	2	5	2	5	1	1	5	4	4	2		Durch den Monsun	Tokio Hotel	5	4	4	1	4	5	1	4	1	5	4	4	3	4		wake me up	Avicii	4	5	1	4	1	5	1	4	1	1	1
29	20	1	Atemlos durch die Nacht	Helene Fischer	5	3	2	1	5	2	1	3	1	5	5	3	5	2		Call Me Maybe	Carly Rae Jepsen	5	5	2	2	5	4	1	4	1	5	5	4	5	1		#SELFIE	The Chainsmokers	5	5	1	2	5	3	1	5	1	4	5
33	20	1	Durch den Monsun	Tokyo Hotel	5	1	4	5	3	5	5	5	1	2	2	4	5	5		Love me like you do	Ellie Goulding	4	4	3	5	5	3	2	4	1	4	4	2	5	5		Atemlos	Helene Fischer	3	5	4	4	5	3	2	4	1	4	5
34	33	2	Umbrella	Rihanna	5	5	5	1	3	3	1	5	2	1	1	5	5	5		Nur noch kurz die Welt retten	Tim Bendzko	5	5	3	3	5	3	3	4	1	3	5	2	5	4		Atemlos durch die Nacht	Helene Fischer	5	5	5	1	5	1	1	4	1	3	5
38	20	1	Geh mal Bier hol´n	Mickie Krause	5	1	4	1	5	4	1	4	1	1	1	4	5	4		Catholic School Girls Rule	Red Hot Chili Peppers	4	1	4	2	1	5	1	4	1	2	1	4	3	4		Cheri Cheri Lady	Modern Talking	4	2	4	1	4	5	3	5	1	3	3
45	29	1	Rammstein - Rammstein	Rammstein	4	1	4	1	3	5	4	4	4	1	1	5	4	5		Sad But True	Metallica	3	2	5	4	2	5	4	4	5	2	2	5	5	4		Du hast	Rammstein	4	4	5	5	5	5	2	5	5	3	1
56	24	1	Let her go	Passenger	5	5	4	2	3	2	2	3	3	4	3	4	4	4		Kogong	Mark Forster	5	4	4	2	5	2	2	4	2	3	3	5	5	4		Geboren um zu leben	Unheilig	5	4	4	2	4	3	4	4	5	2	2
59	23	2	Tik Tok	Kesha	4	4	1	2	4	2	1	4	1	2	2	3	5	1		Nur ein Wort	Wir Sind Helden	4	5	1	2	4	1	1	4	1	1	1	2	2	1		I Gotta Feeling	The Black Eyed Peas	4	5	1	1	5	1	1	3	1	1	2
66	29	1	Blank Space	taylor swift	4	5	4	4	5	4	2	3	1	4	5	4	5	2	2	Memories	David Guetta Feat. Kid Cudi	5	4	5	2	5	4	1	4	1	3	4	5	5	5	2	Give Me Everything Tonight	1 0:49 / 4:27 Pitbull ft Ne Yo, Afrojack, Nayer	5	5	5	3	5	3	1	4	2	2	2
67	54	1	Staying Alive	Bee Gees	5	5	5	5	5	5	1	5	1	1	1	5	3	5	2	Arie: Der Hölle Rache kocht in meinem Herzen	Oper Zauberflöte von Mozart	5	2	5	2	5	5	2	5	2	2	2	5	2	5	2	Animals	Maroon 5	5	1	5	1	5	5	1	5	1	1	1
73	28	1	Wolke 10	Mero	4	4	4	3	4	3	4	3	2	4	3	3	4	4	2	Sugar	Jonas Brothers	3	4	4	4	3	3	4	4	3	4	4	4	4	4	2	Nur ein Tanz	Pietro Lombardi	3	3	3	4	4	3	3	3	4	4	5
75	23	2	Barbie girl	Aqua	5	5	1	3	5	1	1	5	1	5	3	5	5	5	2	Wrecking ball	Miley Cyrus	5	5	1	3	5	1	5	5	1	5	3	5	5	5	2	Un, dos, tres, Maria	Ricky Martin	5	5	1	3	5	1	5	5	1	5	3
104	24	2	Atemlos durch die Nacht	Helene Fischer	5	5	5	2	5	1	2	4	1	5	4	3	5	3	2	Wow.	Post Malone	4	5	5	5	4	2	1	4	1	5	5	1	4	4	2	The Tribe - Radio Edit	Vini Vici	4	4	4	3	1	4	1	2	3	4	4
114	33	1	somebody that i used to know	Gotye	4	4	4	1	5	4	1	5	1	2	2	4	3	5	2	Friday	Jessica black	5	2	5	2	5	4	1	5	1	1	1	5	5	5	2	American idiot	Greenday	5	5	3	2	4	5	1	5	1	5	5
115	24	1	Hangover	Taio Cruz	4	2	1	3	4	3	3	4	1	4	4	4	5	3	2	Einmal	Mark Forster	4	4	1	3	5	5	1	4	1	4	4	5	5	3	2	Schrei	Tokio Hotel	4	4	1	3	5	5	2	4	1	4	4
137	25	1	I believe I can fly	R. Kelly	4	3	5	2	5	5	1	4	2	4	3	4	5	4	2	Let it go	Idina Menzel	4	4	2	3	5	5	2	4	2	5	5	4	3	4	2	Stupid H*e	Nicki Minaj	5	2	5	2	5	5	4	5	2	2	2
139	21	1	Gib mir Sonne	Rosenstolz	5	1	4	1	1	4	5	3	1	1	1	5	4	5	1	Über 7 Brücken musst du gehn	Peter Maffay	3	3	1	3	4	1	2	2	1	4	3	2	4	4	2	Roli Glitzer Glitzer	Capital Bra	4	4	1	1	5	4	1	3	1	4	4
140	25	1	Feel this moment	Pitbull & Christina Aguilera	5	2	3	2	3	3	4	5	2	4	4	5	5	5	2	Paprika	Jürgen Drews	5	4	5	1	5	5	2	3	1	2	2	5	5	4	2	Despacito	Luis Fonsi, Daddy Yankee & Justin Bieber	4	2	3	2	2	4	3	4	1	4	3
142	22	1	Fick 31er	Joker bra ft. Samra	5	3	3	1	5	4	1	5	2	3	1	5	3	4	2	Krieger des Lichts	Silbermond	4	4	2	4	3	4	1	5	1	1	1	4	5	4	2	Showtime	Baler	5	3	3	1	5	5	1	5	1	1	2
145	21	1	Du hast	Rammstein	4	2	5	4	5	5	2	5	2	4	5	5	4	4	2	Bettina	Fettes Brot	5	2	4	2	5	4	2	5	3	4	4	5	4	4	2	Geh mal Bier hol’n	Mickie Krause	4	2	4	3	5	4	2	5	3	4	4
146	25	1	Last Christmas	Wham!	4	2	1	4	5	3	1	2	1	5	4	2	5	4	2	Pokerface	Lady Gaga	5	5	1	2	5	4	1	5	1	5	5	3	5	4	2	Work	Rihanna feat. Drake	3	5	2	2	5	4	1	4	1	5	4
152	21	1	Happy	Pharrell Williams	5	2	3	1	4	5	2	4	1	2	2	5	3	5	2	Hey Brother	Avicii	4	2	3	1	2	4	1	5	1	4	4	5	4	5	2	Beautiful Girls	Sean Kingston	5	1	4	1	2	5	1	5	1	3	4
159	22	1	ya Bb	play & win	5	5	1	3	5	1	4	4	1	5	5	1	5	4	2	Last friday night	Katy perry	5	5	1	5	5	1	1	5	1	5	5	4	5	4	2	hey there Delilah	Plain white t's	4	1	4	1	1	3	5	5	5	1	5
163	29	1	You're beautiful	James Blunt	4	5	2	1	5	4	1	5	1	5	2	5	5	3	2	There will be love	The Maroon Five	4	5	1	2	5	2	1	5	1	4	2	5	5	2	2	Barbie Girl	Aqua	4	5	3	1	4	4	1	5	1	4	4
170	25	2	Last Christmas	Wham!	5	4	3	4	4	4	3	4	2	4	4	5	4	3	2	Ein stern	Dj Ötzi	5	4	2	2	4	4	2	4	3	3	4	5	4	3	2	Verdammt ich lieb dich	Matthias Reim	4	4	2	3	4	4	2	3	2	4	4
181	26	1	Dance Dance Dance	Danko Jones	4	2	4	1	4	5	1	5	1	2	3	5	5	5	2	message in a bottle	The Police	5	3	4	1	2	4	1	5	1	2	1	4	5	5	2	Hells Bells	ACDC	5	2	5	1	4	5	1	5	1	1	1
183	45	2	Sound of Silence	Disturbed	5	3	2	2	2	4	4	4	2	4	4	4	5	3	2	Atemlos durch die Nacht	Helene Fischer	5	2	2	2	5	2	2	5	2	2	2	5	3	2	2	Run the world	Beyonce	5	5	3	2	5	5	2	5	2	5	5
195	43	2	Lemon Tree	Oasis	5	5	1	5	5	5	1	1	1	5	5	5	5	1	2	Katzenklo	Helge Schneider	5	5	5	5	5	5	5	5	5	5	5	5	5	5	2	Die immer lacht	Kerstin Ott	5	5	5	5	5	5	1	5	1	5	5
197	63	2	Shape of You	Es Sheeran	4	4	4	5	3	4	1	5	3	5	4	3	3	3	2	Barby girl	Aqua	5	4	5	1	5	5	3	5	4	5	5	5	5	4	2	Sweet but psycho	Ava Max	5	5	3	2	4	5	1	4	1	5	4
206	29	2	Junge	Ärzte	4	1	5	1	3	5	3	5	1	1	1	5	3	3	2	Am Fenster	City	3	5	1	5	3	1	1	1	1	4	1	1	4	1	2	Cotton Eye Joe	Rednex	5	1	5	1	5	5	1	5	1	5	5
208	43	1	Two princess	Spin doctors	5	5	3	5	5	5	2	5	1	5	3	5	5	5	2	Atemlos durch die nacht	Helene Fischer	5	5	5	5	5	5	3	5	1	5	5	5	5	5	2	The sound of silence	Disturbed	5	5	5	5	3	5	5	5	1	5	3
210	54	2	Radio Gaga	Queen	5	5	4	2	3	2	1	2	1	5	4	3	5	1	2	Englishman in New York	Sting	5	5	3	3	5	3	1	3	1	5	5	2	5	1	2	Last Christmas	Wham	5	5	2	5	5	2	1	2	1	5	5
221	25	1	Body bumpin	Puplic announcement	4	4	1	5	5	3	4	4	1	4	4	4	5	4	2	9/11	Beyonce	3	3	1	3	3	3	1	3	1	3	3	3	3	1	2	Heimliche liebe	Zcalacee	2	2	2	1	1	1	5	5	5	1	1
223	25	2	Friday	Rebecca Black	4	4	1	2	5	2	1	3	1	5	2	4	5	2	2	Dancing with a Stranger	Sam Smith & Normani	2	4	1	4	3	1	1	3	2	5	2	2	2	1	2	Summertime Sadness	Lana Del Ray	4	5	1	4	4	1	1	5	2	1	2
228	22	1	sk8er boy	Avril Lavigne	4	4	2	3	5	2	3	3	1	3	4	1	4	2	2	Wake me up	Avicii	4	5	1	3	4	4	1	1	1	4	4	3	3	1	2	Chöre	Mark Forster	5	5	3	2	5	4	1	3	1	4	4
230	29	2	Wir sind groß	Mark Forster	5	5	4	5	5	5	2	2	1	1	1	5	5	4	2	NIce Girl 2.0	Ufo361	4	5	2	3	5	4	1	2	1	1	1	4	5	4	2	80 Millionen	Max Giesinger	5	5	4	1	5	5	1	2	1	1	1
238	21	1	Mambo No. 5	Lou Bega	4	3	2	2	4	3	1	1	1	3	2	4	3	2	2	Blurred Lines	Robin Thicke	5	5	2	3	4	1	1	3	1	3	3	4	4	1	2	Uptown Funk	Mark Ronson ft. Bruno Mars	4	4	1	3	3	1	1	3	1	4	4
239	22	1	Cherry Lady	Capital Bra	5	3	4	4	5	2	5	5	1	3	5	5	5	4	2	Work	Rihanna & Drake	5	4	1	5	5	5	1	5	3	3	5	5	4	5	2	Bad Romance	Lady Gaga	3	5	3	1	5	5	3	5	1	2	5
240	72	1	Don`t worry, be happy	Bobby McFerrin	4	5	2	5	3	2	1	2	1	5	4	3	3	1	2	Sag mir wo die Blumen sind	Marlene Dietrich	4	3	3	5	4	2	1	3	1	1	1	3	5	2	2	sexy	Marius Müller-Westernhagen	5	2	4	5	5	2	1	3	1	5	4
245	19	1	Feuer frei!	Rammstein	4	2	4	2	4	5	1	4	1	4	2	4	4	4	2	Bobby & clyde	Loredana	5	4	4	1	5	5	1	5	1	5	4	5	5	3	2	Magisch	Olexesh	4	3	4	2	4	4	1	4	1	5	3
247	23	2	Was hast du gedacht?	Gzuz	4	1	3	3	5	3	2	2	1	1	1	3	5	4	2	Contraband	Fard	5	1	4	1	5	4	2	3	1	1	1	4	3	5	2	Melodien	Capital Bra	4	4	2	3	5	1	1	1	1	3	2
264	56	2	Despacito	Luis Fonsi ft. Daddy Yankee	5	1	4	1	4	3	1	3	1	3	1	4	4	3	2	Dieser Weg	Xavier Naidoo	5	5	5	1	5	3	1	4	1	3	4	5	5	3	2	Keine Maschine	Tim Bendzko	5	5	5	1	5	5	1	5	1	1	5
273	29	1	Live is life	Opus	4	4	3	1	3	4	1	5	1	3	3	5	5	5	2	Lady in black	Uriah Heep	5	5	4	2	3	5	3	5	1	3	4	5	5	5	2	Hit the road jack	Ray Charles	4	4	3	3	2	5	2	4	1	2	2
285	43	1	My Heart Will Go On	Celine Dion	4	5	3	3	4	5	1	5	1	5	2	5	5	2	2	Purple Rain	Prince	5	5	2	4	3	3	2	5	1	5	4	5	2	3	2	Lemon Tree	Fools Garden	4	5	3	3	4	2	2	2	2	4	4
289	24	1	Shape of You	Ed Sheeran	5	1	1	1	5	5	1	3	3	1	1	5	5	5	2	Atemlos	Helene Fischer	5	1	1	1	5	5	5	5	1	1	1	5	5	5	2	Anaconda	Nicki Minaj	5	1	1	1	5	5	1	5	5	1	5
310	36	1	Atemlos	Helene Fischer	5	1	5	1	4	5	2	5	1	1	4	5	5	5	2	Bitch Lasagna	Pewdipie	5	1	5	1	5	5	1	5	1	5	5	5	5	5	2	Schatzi Schenk mir ein Foto	Mickie Krause	5	5	5	1	5	5	1	5	1	5	5
312	47	1	Atemlos	Helene Fischer	5	3	4	5	4	5	1	5	1	5	5	5	4	4	2	Du hast mich 1000x belogen	Andrea Berg	5	4	4	2	4	5	2	5	1	5	5	5	5	5	2	I've eben looking Dir freedom	David Hasselhoff	4	4	4	2	5	5	1	3	1	5	4
313	23	1	Es rappelt im Karton	Pixie Paris	5	2	4	1	4	5	1	5	1	3	3	5	5	2	2	Vom selben Stern	Ich+Ich	5	4	5	1	3	5	2	5	1	4	4	5	5	5	2	Bleeding Love	Leona Lewis	5	3	5	2	2	5	1	5	1	5	5
315	60	1	go west	petshop boys	4	5	2	4	5	5	2	5	1	5	4	5	5	5	2	atemlos	Helene Fischer	5	2	2	2	5	5	2	2	1	5	5	5	5	2	2	Paris	KLUBBB3	5	5	5	2	5	5	1	5	1	5	4
319	30	1	Satellite	Lena Meyer-Landrut	4	1	4	2	5	2	4	4	1	3	4	5	5	2	2	Wenn sie tanzt	Max Giesinger	4	3	2	4	4	2	2	4	1	3	4	3	5	2	2	ÉCHAME LA CULPA	Luis Fonsi + Demi Lovato	4	2	3	3	3	3	2	4	2	4	3
334	19	1	Call me Maybe	Carly Rae Jepsen	4	1	1	1	5	4	1	1	1	4	4	3	5	1	2	Cordula Grün	Die Draufgänger	4	5	2	1	5	4	1	1	1	3	5	4	4	3	2	Atemlos	Helene Fischer	3	4	3	1	4	1	2	2	1	5	5
341	30	2	We Are The Champions	Queen	4	5	2	4	4	3	2	3	1	4	4	2	4	2	2	Dancing Queen	ABBA	4	3	1	2	5	4	1	4	1	5	4	3	4	2	2	Hyper Hyper	Scooter	4	3	3	2	5	4	1	4	1	5	4
353	39	1	Esstside Benny bianco	Benny Bianco	5	3	1	5	5	5	2	5	2	5	5	4	5	3	2	When I was young, I fell in love We used to hold hands, man, that was enough (yeah) Then we grew up, started to touch	Benny Blanco	5	3	1	5	3	5	1	5	3	2	1	5	3	3	2	Ohne love	Dr Alban	5	1	1	5	2	5	5	5	5	3	3
362	54	1	Joana du geile sau	Apres Ski	5	3	4	2	5	4	1	4	1	2	1	4	5	5	2	Geh mir Bier holen	Mickie krause	5	2	4	2	5	5	4	5	1	3	2	5	5	5	2	Inselverbot	Tim toupet	5	2	5	2	5	5	3	5	1	2	2
368	27	1	Jungle Drum	Emiliana Torrini	5	1	4	1	5	4	1	2	2	2	2	5	5	5	2	Pflaster	Adel Tawil	5	3	4	1	4	5	1	5	1	1	3	5	5	5	2	Chöre	Marc Forster	4	4	3	3	5	4	1	4	1	4	4
384	28	1	Dieser Weg	Xavier Naidoo	5	5	5	5	5	4	5	5	5	1	1	5	5	5	1	Atemlos durch die Nacht	Helene Fischer	5	5	3	1	5	5	3	5	1	4	5	5	5	5	2	Hate that I love you	Rihanna	5	3	5	5	5	5	1	5	5	1	3
396	34	1	The Sound of Silence	DJ Tiësto	5	3	4	1	1	5	2	5	4	4	5	5	5	4	2	Ave Maria	Celine Dion	5	2	5	1	1	5	2	5	2	4	3	5	4	5	2	Time to say goodbye	Andrea Bocelli + Sarah Brightman	5	3	4	2	4	4	2	3	1	4	3
404	51	2	Yellow Submarine	The Beatles	5	5	2	2	2	5	1	2	1	5	4	4	5	2	2	Lady In Red	Chris de Burgh	5	5	5	5	4	5	1	5	1	5	1	5	5	5	2	Everybody Dance Now	Snap	5	4	5	2	3	5	1	5	1	5	4
408	31	1	Bricks	Rise Against	4	5	2	4	1	4	1	4	1	3	3	4	3	4	2	Moves Like Jagger	Maroon 5	5	5	3	5	5	4	1	3	1	5	5	4	5	3	2	O Fortuna (aus: Carmina Burana)	Carl Orff	4	2	4	4	1	5	1	4	3	1	1
418	38	1	Somebody that I used to know	Gotye featuring Kimbra	5	1	4	1	1	4	1	3	1	1	1	5	5	5	2	Atemlos	Helene Fischer	5	1	1	1	5	3	1	3	1	1	1	5	4	1	2	Marry you	Bruno Mars	5	1	5	1	5	5	1	5	1	1	1
422	25	1	Ain't Nobody	Felix Jaehn feat. Jasmine Thompson	5	5	5	2	1	5	1	4	1	4	5	5	5	5	2	Lights	Ellie Goulding	5	5	5	2	2	5	1	3	1	3	5	5	5	5	2	Ein Stern	DJ Ötzi	4	5	5	3	4	5	1	3	1	4	5
426	44	2	Atemlos	Helene Fischer	4	3	4	2	3	4	1	4	1	5	2	4	5	3	2	Gangnam Style	Psy	4	5	1	3	5	5	1	4	1	5	5	2	5	1	2	Despacito	Luis Fonsi	5	5	4	2	5	4	1	5	1	5	5
428	48	1	Driving home for Christmas	Chris Rea	3	3	2	2	2	1	3	5	2	3	4	4	4	4	2	Last Christmas	wham	3	4	2	3	2	2	2	4	2	2	4	4	4	4	2	Oh Happy Day	Edwin Hawkins Singers	4	4	2	2	2	2	4	4	2	3	4
429	20	1	Chasing Cars	Snow Patrol	4	4	2	1	4	4	2	5	2	4	2	5	4	4	2	Au Revoir	Mark Forster	5	4	2	1	5	2	4	5	2	5	4	5	5	4	2	Get Lucky	Daft Punk	5	5	4	2	5	2	4	4	3	4	4
438	51	2	Last Christmas	Wham	5	4	4	1	4	3	2	4	2	4	4	4	5	4	2	Sonnenbank Flavour	Bushido	5	4	5	5	4	4	1	5	4	4	4	4	5	5	2	Wahnsinn	Wilfgang Petry	5	5	5	2	5	4	2	5	2	3	4
440	52	1	Alles von Modern Talking	Modern Talking	5	5	5	2	5	5	1	5	1	5	5	5	5	1	2	Atemlos	Helene Fischer	5	5	2	2	5	5	1	5	1	5	5	5	5	2	2	Last Christmas	WHAM	5	5	2	2	5	5	2	5	2	5	5
441	22	1	Hyper Hyper	Scooter	5	2	4	2	5	5	1	4	1	4	2	5	5	4	2	Atemlos durch die Nacht	Helene Fischer	5	3	2	2	5	4	1	4	1	4	2	5	4	3	2	We no speak americano	Yolanda Be Cool & DCUP	4	2	2	2	3	5	1	4	1	4	4
443	26	1	OK	James Blunt	4	3	4	4	3	4	2	4	1	4	3	4	3	3	2	Geboren um zu leben	Unheilig	5	4	5	2	4	5	2	4	4	3	4	4	3	5	2	Europe	Final countdown	5	4	3	3	4	4	2	4	4	3	4
446	73	2	Männer	Herbert Grönemeyer	4	3	1	5	3	4	1	4	1	5	3	5	5	1	2	Atemlos	Helene Fischer	5	3	1	1	2	4	1	3	1	5	5	3	5	1	2	I will always love you	Whitney Houston	4	4	1	3	1	2	1	1	1	5	4
450	27	1	How deep is your love	Sean Paul	5	2	3	2	5	4	1	5	1	1	1	5	5	5	2	An Tagen wie dieser	Die Toten Hosen	5	2	2	2	5	3	1	5	1	1	1	5	5	5	2	Boomerang	blümchen jasmin wagner	4	1	3	1	5	3	1	1	1	1	1
454	20	1	St francois de Paul marchant sur les flots	Franz Liszt	5	2	4	1	1	5	2	5	1	2	2	5	3	5	2	Chabos wissen wer der babo ist	Haftbefehl	4	4	5	2	5	2	1	5	1	2	1	5	5	4	2	Alles und nichts	KC Rebell	3	4	1	5	4	1	1	3	5	1	1
455	29	2	It’s Raining Men	Weather Girls	5	1	4	2	5	5	1	5	1	1	1	5	5	4	2	we are family	sister sledge	4	4	3	2	5	4	2	5	1	1	1	3	5	3	2	tainted love	soft cell	5	3	3	1	4	5	2	5	2	1	1
464	26	2	Dancing Queen	ABBA	4	4	3	4	2	2	2	3	2	5	4	4	4	4	2	Best Thing I Never Had	Beyonce	5	5	4	3	4	3	2	3	2	5	2	4	5	4	2	Mein Teil	Rammstein	5	2	5	2	5	4	2	5	3	3	2
466	34	1	you are my heart	Modern Talking	5	1	5	1	3	5	1	5	1	4	4	2	5	5	2	atemlos	Helene Fischer	4	5	2	2	4	3	1	4	2	4	4	1	3	3	2	Scatman	Scatman	4	4	3	4	5	5	1	3	3	4	4
467	28	1	Toccata and Fugue	Johann Bach	4	2	4	1	1	5	2	4	2	3	1	5	2	5	2	Abenteuerland	PUR	5	4	4	2	5	5	4	5	2	3	2	4	4	4	2	Mach die Robbe	Julien Bam	4	4	2	3	5	3	1	3	1	5	5
485	25	1	Das kleine Küken piept	Pulpino	5	1	5	1	5	5	1	4	1	3	1	5	5	5	2	Atemlos	Helene Fischer	5	1	5	3	5	5	1	5	1	2	5	5	5	5	2	Baby	Justin Bieber	5	1	4	3	5	5	1	5	1	4	4
504	29	1	How You Remind Me	Nickelback	4	3	2	2	4	5	2	4	2	4	3	5	5	3	2	With or Without You	U2	2	1	3	1	4	4	5	5	5	1	2	1	2	5	1	Ain't Nobody	Felix Jaehn	5	5	2	2	1	5	1	5	1	5	5
530	30	1	Asereje	Las Ketchup	4	1	4	1	4	4	1	3	1	2	5	4	5	4	2	One Night Stand	Capital Bra	5	4	4	3	5	4	1	3	1	2	5	4	5	4	2	Blue	Eifel 65	4	4	3	2	5	4	1	3	1	5	5
532	32	2	Love me like you do	Ellie Goulding	5	1	4	1	5	5	5	5	1	1	1	5	5	5	2	For you	Liam Payne, Rita Ora	5	1	4	1	1	5	5	5	1	1	1	5	5	5	2	Capital Letters	Hailee Steinfeld	4	1	5	1	4	5	4	5	1	2	2
533	40	2	My Heart will go on.	Céline Dion	4	5	3	3	2	2	4	3	1	5	3	2	4	4	2	You are not alone	Michael Jackson	5	3	5	1	4	2	2	4	4	1	1	4	3	5	2	Dragostea Din Tei	O-Zone	5	1	4	2	5	5	2	4	1	2	2
544	31	1	Teenage Dirtbag	Weezer	4	2	3	2	5	3	1	5	1	2	3	4	5	5	2	Koprolalie	Agonoize	5	2	4	1	5	5	2	5	1	3	3	2	2	5	2	Du Hure	Beatfabrik	3	3	2	2	5	3	1	3	1	3	2
557	20	1	cherry lady	Capital bra	1	5	1	1	5	5	1	5	1	5	5	5	5	5	2	Coco mama	Dardan	5	5	3	1	5	5	1	4	1	5	3	5	5	5	2	Solo	Clean bandit	5	4	1	2	5	5	5	3	5	1	1
562	47	1	Das Rote Pferd, Atemlos, Es ist an der Zeit, Kleiner Cowboy, du musst reiten	Helene Fischer, Markus Becker, Hannes Wader, unbekannt	5	1	4	1	1	5	5	5	5	1	1	1	1	5	1	Atemlos	Helene Fischer	4	2	3	1	1	4	5	4	4	1	3	4	3	5	1	Es ist an der Zeit	Hannes Wader	5	1	5	1	1	5	5	5	5	1	1
563	44	1	Tausend Tattoos	Sido	5	4	5	1	5	2	1	4	1	1	4	4	5	4	2	Havana	Karla Camila Cabello	4	5	5	1	5	2	1	4	1	2	4	4	5	5	2	Despacito	Luis Fonsi	5	4	4	2	4	5	1	5	1	2	2
605	29	1	Atemlos	Helene Fischer	5	4	4	3	5	5	1	5	1	5	5	5	5	5	2	Bitch better have my money	Rihanna	5	4	4	3	5	5	1	5	1	5	5	5	5	5	2	Last Christmas	Wham	5	4	5	3	4	5	1	5	1	4	3
617	23	1	Havana	Camila Cabello	4	5	4	4	4	5	1	4	5	1	1	5	5	4	2	Sweet but Psycho	Ava Max	5	1	4	1	4	5	1	4	1	1	1	5	5	1	2	Atemlos durch die Nacht	Helene Fischer	3	2	3	1	4	4	5	4	1	1	1
625	55	2	Atemlos durch die Nacht	Helene Fischer	5	5	5	3	5	5	3	5	3	5	5	5	5	3	2	Deutschland	Rammstein	5	5	5	3	5	3	1	5	5	3	5	5	5	5	2	Feuer	Capital Bra	5	5	5	3	5	5	3	5	3	5	5
631	30	1	Ein Stern	Dj Ötzi	4	3	4	1	4	5	1	3	1	4	3	5	5	5	2	Last Christmas	Wham	4	5	4	2	4	5	1	2	2	4	3	4	4	5	2	Despacito	Louis Fonsi	4	4	2	2	3	4	1	4	1	5	4
633	40	3	Johannespassion	Bach	5	3	3	3	4	4	3	3	4	4	2	4	2	4	2	Op. 35	Beethoven	3	3	3	3	5	4	3	3	3	3	3	3	3	3	2	9. Sinfonie	Beethoven	5	2	5	1	1	4	4	4	4	1	2
638	22	1	Happy	Pharrell Williams	3	1	1	1	1	2	1	3	1	4	1	4	4	1	2	Davidian	Machine Head	5	1	4	1	3	5	1	2	1	3	1	5	5	3	2	Say Something	A great big world	4	1	1	1	1	1	3	4	5	1	1
654	28	2	Die immer lacht	Stereoact	4	4	4	1	5	1	1	3	1	4	3	1	5	3	2	Umbrella	Rihanna	4	2	3	1	5	2	1	4	1	1	3	1	5	4	2	Ich habe lange gesucht und es nicht gefunden	Unbekannter Interpret	3	3	3	3	3	3	3	3	3	3	3
656	33	1	That don‘t impress me much	Shania Twain	4	2	4	2	4	5	1	3	1	4	3	4	5	3	2	Atemlos	Helene Fischer	5	4	5	1	5	4	1	4	1	3	2	5	5	5	2	Style und das Geld	Kaye One	4	2	4	2	5	5	1	4	1	1	1
668	39	1	ich lass für dich das licht an	Revolverheld	5	5	3	5	5	4	1	5	1	1	3	5	4	1	2	Perfect	Ed sheeran	4	5	2	3	3	4	1	5	1	1	3	5	5	3	2	Feels	Katy Perry Calvin Harris	4	4	4	3	2	4	2	5	1	1	4
673	30	1	Hollywood hills	Sunrise avenue	5	5	3	2	5	4	1	3	1	3	5	4	5	2	2	An Tagen wie diesen	Toten Hosen	5	5	2	3	5	4	1	3	1	3	5	4	5	3	2	La camisa negra	Juanes	5	5	3	3	5	5	1	4	1	3	5
674	31	1	Helene Fischer	Atemlos	5	2	5	1	5	4	1	1	1	1	4	5	5	5	2	Love in this club	Usher	4	1	4	1	5	3	1	3	1	1	4	4	5	4	2	Keine Maschine	Tim Bendzko	5	2	5	1	5	3	1	4	1	1	5
679	31	2	I sing a liad für di	Andreas Gabalier	5	2	1	4	4	3	1	3	1	4	5	5	5	2	2	November Rain	Guns'n'Roses	4	4	1	3	3	5	1	2	1	5	3	5	3	3	2	Hot'n'Cold	Katy Perry	3	5	3	5	5	4	1	3	1	5	5
687	54	2	Hallo Lieblingsmensch	Namika	5	4	1	1	5	5	1	5	1	1	5	5	5	1	2	Are you Happy Now	Zedd, Elley Duhé	5	5	1	1	5	5	1	5	1	1	1	5	1	1	2	Who let the dogs out	Baha Men	5	5	5	5	5	5	5	5	1	5	5
701	54	2	Heartlight	Kenny Loggins	5	4	5	2	1	3	1	5	1	3	3	3	5	4	2	Like the Way I do	Melissa Etheridge	5	5	4	3	1	5	3	5	1	3	3	4	5	4	2	Auf uns	Andrea Bourani	5	5	5	1	5	5	2	5	1	3	3
739	46	1	Lena	Pur	5	1	3	3	1	2	1	3	1	1	1	4	3	3	2	Message in a Bottle	Sting	5	5	5	3	3	3	1	2	1	1	1	5	5	3	2	Sie liebt den DJ	Der Wendlet	5	5	3	5	5	3	1	3	1	5	5
741	22	1	Despacito	Luis Fonsi ft. Daddy Yankee	4	3	3	1	3	4	1	5	3	5	1	5	5	5	2	Sorry	Justin Bieber	5	5	4	1	5	5	1	5	3	5	2	5	5	5	2	Sturmmaske auf	Kollegah & Farid Bang	5	2	5	1	5	5	1	5	3	1	1
758	49	2	Die Dinosaurier	Rolf Zukovski	5	5	5	1	5	5	5	5	3	3	3	5	5	5	1	Diamonds	Rihanna	5	3	5	3	5	5	3	5	1	5	3	5	5	5	2	Sometimes	Kelly Familie	5	5	5	3	5	5	1	5	1	5	3
761	38	2	Deutschland	Rammstein	5	1	2	2	5	2	1	5	1	5	5	4	5	5	2	Frauen regier'n die Welt	Roger Cicero	5	4	3	2	5	5	1	5	1	1	4	4	5	4	2	Sowieso	Mark Forster	5	3	3	2	5	3	2	4	1	4	4
767	59	1	Moonshadow	Phil Collins	5	4	4	1	5	5	1	4	1	5	5	4	5	5	2	Sailing	Rod Stewart	5	5	5	2	5	3	1	4	1	4	5	5	4	5	2	Wind of change	Scorpions	5	3	4	3	5	3	1	4	1	3	5
772	32	1	Herzbeben	Helene Fischer	5	5	2	1	5	5	1	5	1	4	5	5	5	4	2	Vincent	Sarah Connor	5	3	5	1	5	5	1	3	1	2	4	3	4	5	2	Sekundenglück	Herbert Grönemeyer	4	5	1	2	5	2	1	2	1	5	5
791	31	2	Shape Of You	Ed Sheeran	4	4	4	3	5	3	1	4	1	5	5	4	5	3	2	Phänomenal	Pietro Lombardi	5	5	5	1	5	5	1	5	1	4	5	5	5	5	2	80 Millionen	Max Giesinger	4	5	2	3	5	2	1	3	1	5	5
794	23	2	Ein Kompliment	Sportfreunde Stiller	5	5	4	1	5	3	1	4	1	5	2	5	5	4	2	Gucci Gang	Lil Pump	4	5	3	1	5	4	1	4	1	5	5	4	5	4	2	Anaconda	Nicki Minaj	5	4	2	1	5	5	1	4	1	5	5
824	44	1	Atemlos	Helene Fischer	5	4	3	2	5	5	1	5	1	3	5	5	5	4	2	Geboren um zu leben	Unheilig	5	5	3	3	5	5	1	5	1	5	5	5	5	3	2	Für euch alle	Bushido	5	3	3	3	5	5	1	5	1	5	5
830	37	1	Wiggle	Jason Derulo	5	2	5	1	4	5	3	3	2	1	1	5	4	5	2	Je ne parle pas francaise	Namika	5	1	5	1	5	5	2	5	1	1	2	5	5	5	2	Herzbeben	Pur	5	1	5	1	4	5	3	5	3	1	4
842	18	2	Super Bass	Nicky Minaj	5	2	3	1	5	5	1	5	1	1	1	5	5	5	2	Hulapalu	Andreas Gabalier	5	2	1	1	5	4	4	5	1	1	1	5	4	3	2	You and Me	Milo	5	5	3	1	5	3	1	5	1	1	1
843	54	2	Wild boys	Duran Duran	5	2	5	1	1	5	1	4	1	1	1	5	4	1	2	I believe I can fly	R. Kelly	5	4	5	1	1	4	1	4	1	3	1	5	4	5	2	I wasn't expecting that	Jamie Lawson	5	4	5	1	1	5	1	4	1	1	1
844	59	1	I will always love you	Whitney Houston	5	2	5	1	4	5	2	5	1	1	1	5	3	5	2	You're beautiful	James Blunt	5	2	5	1	4	5	1	5	1	2	1	5	4	5	2	Lady in red	Chris de Burgh	5	3	5	1	5	5	3	5	1	2	2
857	31	2	Lass uns gehen	Revolverheld	5	4	4	3	5	5	2	3	2	5	4	4	4	3	2	Havanna	Camila Cabello	5	4	3	4	5	4	2	4	2	5	5	5	5	3	2	Der Moment	Die Toten Hosen	5	4	3	4	5	4	1	4	2	5	5
880	56	1	Wie schön du bist	Sarah Connor	4	1	3	2	4	4	3	4	1	2	2	3	2	4	2	Last Christmas	Wham	5	1	5	2	1	5	1	4	1	2	1	4	3	5	2	Vincent	Sarah Connor	4	1	2	3	1	4	1	3	1	2	2
888	50	1	Barbie girl	Aqua	5	2	4	1	4	5	1	4	1	2	4	5	5	5	2	Losing my religion	REM	4	5	2	2	2	4	2	5	4	3	2	4	4	4	2	Don't talk just kiss	Right said Fred	5	4	4	2	5	4	1	4	1	5	4
889	19	2	Mama Laudaaa	Alm Klausi und Specktakel	4	4	5	4	3	3	4	3	1	5	4	2	4	4	2	Senorita	Kay One und Pietro Lombardi	3	5	2	3	5	1	1	3	1	4	4	2	4	1	2	Orbit	Kollegah	4	4	2	3	4	3	1	2	1	5	5
896	27	1	Katzenklo	Helge Schneider	5	3	2	3	5	3	1	3	1	3	3	4	5	3	2	Despacito	Luis Fonsi	3	2	1	3	4	1	1	3	3	2	1	3	2	4	2	Ghostbusters	Ray Parker Jr.	3	4	1	4	3	1	1	1	1	4	3
897	29	1	Go West	Pet Shop Boys	5	3	4	2	3	4	1	4	1	4	2	4	3	4	2	Lieblingsmensch	Namika	5	5	5	3	5	5	5	5	1	5	5	5	5	5	2	When it rains it pours	Luke Comb	5	5	5	3	5	5	3	5	1	4	4
937	24	2	Despacito	Luis Fonsi	5	4	5	1	5	4	3	5	1	5	5	5	5	5	2	Die Germanen	Karsten Glück	2	2	4	1	1	4	5	4	1	4	4	5	4	5	1	Rolex	Capital Bra	5	5	5	2	5	5	2	5	1	5	5
938	23	1	Blank Space	Taylor Swift	4	5	3	5	1	4	1	3	1	5	5	4	5	4	2	Ain't Nobody (Loves Me Better)	Felix Jaehn	5	5	4	3	3	5	4	5	1	5	5	5	5	5	2	Schatzi schenk mir ein Foto	Mickie Krause	4	3	4	1	5	4	4	3	1	5	5
944	59	1	Wahnsinn	Wolfgang Petry	5	2	4	1	5	5	2	5	1	1	3	5	5	5	2	Schöne Maid	Tony Marshall	5	3	4	1	5	5	1	5	1	1	3	5	5	5	2	Blau blüht der Enzian	Heino	5	4	5	1	5	5	1	5	1	2	3
951	26	2	Despacito	Luis Fonsi	5	4	5	1	4	5	3	5	1	4	4	5	5	5	2	IDOL	BTS	4	5	5	1	4	5	4	4	1	5	2	5	3	4	2	Tequila	The Champs	3	4	3	4	5	2	3	3	1	5	5
955	49	2	Cordula Grün	Die Draufgänger	5	1	1	5	5	1	1	5	1	5	5	5	5	1	2	Einen Stern	DJ ÖTZI	5	3	1	3	2	2	5	5	1	1	1	4	3	2	2	Atemlos	Helene Fischer	2	4	1	3	5	3	1	4	1	1	1
970	26	1	Levels	Avicii	5	3	5	1	5	5	5	5	3	2	2	5	5	5	2	Feel	Robbie Williams	5	4	5	1	5	5	5	5	5	2	2	5	5	5	2	Wonderwall	Oasis	5	5	5	1	5	5	5	5	5	1	5
984	27	2	Last Christmas	Wham	5	1	1	1	3	1	1	5	1	5	1	5	5	1	2	Still loving you	Scorpions	4	1	1	1	1	3	2	5	5	1	1	1	1	5	1	Viva los dios	Böhse Onkelz	5	5	2	1	5	5	5	5	1	5	5
987	33	1	Payed my dues	Anastacia	5	1	5	1	1	5	5	5	5	1	1	3	1	5	2	Cherry Lady	Capital Bra	5	3	3	1	5	4	2	5	2	2	4	3	5	5	2	Seasons in the sun	Terry Jackson	5	2	5	1	2	5	5	5	5	1	2
990	51	1	How Bizzare	OMC	5	1	5	1	5	5	1	5	1	5	5	5	5	5	2	Lieblingsmensch	Namika	5	5	3	5	5	5	1	5	1	5	5	5	5	1	2	San Francisco	Scott MacKenzie	5	5	5	1	5	5	1	5	1	5	5
992	27	1	Atemlos	Helene Fischer	5	4	1	4	5	2	1	3	2	5	5	4	5	4	2	Havana	Camilla Cabello	5	4	1	1	5	2	1	4	1	5	5	4	4	3	2	Happy	Pharrell Williams	5	5	1	1	3	4	3	4	1	5	4
1006	59	1	Last christmas i gave you my heart	George michael	5	1	5	1	1	5	1	1	1	1	1	5	4	4	2	We build this city on rockn roll	Starship	5	1	5	1	1	5	1	5	1	1	1	5	4	1	2	Atemlos durch die nacht	Helene fischer	5	2	5	1	5	5	1	5	1	1	1
1021	41	1	Troy	Die Fantastischen Vier	4	2	4	5	5	5	1	3	1	4	3	4	5	3	2	November Rain	Guns nˋ Roses	5	3	4	5	4	5	2	5	1	4	3	4	5	5	2	Dieser Weg	Xavier Naidoo	5	2	5	5	3	5	1	5	1	3	3
1025	28	1	Over the Rainbow	Iz (aber ebenso von anderen Interpreten)	5	3	3	5	4	5	1	5	1	1	2	5	2	5	2	Walkampf	Die Toten Hosen	5	3	2	2	5	4	1	4	1	1	1	5	4	4	2	Pump it up	Danzel	5	5	3	4	5	4	1	4	1	4	3
1028	44	1	Liebe auf Distanz	Revolverheld	5	5	2	2	4	2	1	3	1	1	4	4	5	2	2	Don't stop believin'	Journey	4	2	4	2	3	2	1	1	1	4	4	4	4	2	2	Wenn Sie tanzt	Max Giesinger	4	5	3	2	5	1	1	3	2	4	3
1036	37	1	I need drugs	Necro	5	2	3	1	4	4	4	5	2	2	2	3	1	5	2	Papaya	Alexander Marcus	5	3	5	4	5	5	1	3	1	4	3	4	5	4	2	Mensch	Herbert Grönemeyer	5	4	5	5	2	5	5	5	5	1	3
1038	28	1	Ein Hoch Auf Uns	Andreaß Bourani	5	4	4	5	5	5	1	5	4	5	2	5	5	5	2	We Are The World	USA for Africa	5	4	3	1	5	4	1	5	5	5	1	5	2	5	2	Die immer lacht	Kerstin Ott	5	5	5	5	5	5	1	5	3	5	5
1041	37	1	Atemlos	Helene Fischer	5	3	4	5	4	5	1	5	1	3	2	5	5	5	2	Final Countdown	Europe	5	4	5	1	5	5	1	5	1	4	5	5	5	5	2	99 Luftballons	Nena	5	3	5	1	3	5	1	5	1	2	2
1065	36	1	Dieser Weg	Xavier Naidoo	5	1	4	1	5	2	1	5	1	5	1	3	2	5	2	Pflaster	Adel Tavil	5	1	3	1	4	4	1	5	1	4	4	4	5	5	2	Nur kurz die Welt retten	Tim Bendzko	5	1	4	1	5	4	1	5	1	3	5
1070	50	2	Don't Worry, Be Happy	Bobby McFerrin	5	5	3	1	1	1	1	5	1	3	5	4	5	2	2	Gimme hope, Jo'anna	Eddy Grant	5	5	1	3	1	1	1	5	1	1	5	3	5	2	2	Knockin' on Heaven's Door	Guns N Roses	5	4	1	3	1	1	1	4	1	1	5
1082	36	1	Atemlos	Helene Fischer	5	2	3	2	3	5	2	5	2	2	2	4	4	5	2	die immer lacht	Kerstin Ott	5	4	4	2	4	2	2	5	2	4	3	5	5	5	2	your heart will go on	Celine Dior	5	2	5	2	2	5	2	5	2	2	2
1091	17	1	Happy	Pharell Williams	4	1	1	4	3	5	3	5	1	5	3	5	3	2	2	Hollywood Hills	Sunrise Avenue	5	4	1	5	5	5	3	5	1	5	5	5	5	4	2	Lieblingsmensch	Namika	5	5	1	5	5	5	1	5	1	5	5
1092	23	2	Final Countdown	Europe	3	1	2	4	3	4	2	5	1	1	3	4	5	5	2	Diamonds	Rihanna	5	5	4	2	5	3	2	5	1	5	4	4	5	4	2	Perfect	Ed Sheeran	4	5	2	5	5	2	1	4	1	5	2
1106	32	2	Last Christmas	Wham	4	4	2	3	4	3	1	2	1	5	5	2	5	2	2	Hot in Here	Nelly	4	5	3	2	5	2	1	3	1	5	5	4	5	3	2	Despacito	Luis Fonsi	3	5	2	4	5	2	1	2	1	5	5
1108	26	1	Last Christmas	Wham	5	2	1	1	5	4	2	5	1	5	4	5	5	3	2	How much is the fish?	Scooter	4	5	4	2	5	4	2	4	1	5	5	5	5	3	2	Despacito	Luis Fonsi	4	5	3	2	5	3	1	5	1	4	5
1109	28	1	Knights of Cydonia	Muse	5	1	5	5	1	5	1	5	1	1	1	5	1	5	2	Hysteria	Muse	5	1	4	4	1	5	1	5	1	1	1	4	1	5	2	Work	Rihanna	5	5	3	2	5	3	1	3	1	4	4
1111	29	1	I sing a Liad für Di	Andreas Gabalier	5	2	4	2	4	4	2	4	3	2	2	5	5	4	2	atemlos	helene fischer	4	4	4	2	5	5	1	5	1	2	2	5	5	5	2	wo bist du mein Sonnenlicht	Group Tekkan	5	4	4	2	5	5	1	5	1	1	1
1119	55	2	Last Christmas	Wham	5	5	5	1	2	5	1	4	1	2	2	4	5	5	2	Was hast du gedacht	GZUZ	4	5	5	5	4	5	1	4	1	4	5	5	5	5	2	So mach ich es	Bushido und Sido	5	2	5	2	5	5	1	5	1	2	3
1133	46	1	Atemlos durch die Nacht	Helene Fischer	5	1	3	1	3	4	1	4	1	5	5	5	5	1	2	Looking for freedom	David Hasselhoff	5	1	4	1	3	4	1	5	1	1	3	5	5	5	2	You're my heart you're my soul	Modern Talking	5	5	4	1	5	4	1	5	1	5	5
1141	28	1	Despacito	Luis Fonsi	5	3	5	1	5	5	2	5	1	1	2	5	5	5	2	Benzema	Capital Bra	5	1	5	1	5	5	1	5	1	1	1	5	5	5	2	Das rote Pferd	Markus Becker	5	1	5	1	5	5	2	5	1	1	1
1143	22	1	Rosenrot	Rammstein	4	1	4	1	5	5	2	5	1	2	2	5	5	5	2	How much is the fish?	Scooter	3	2	4	3	4	5	1	3	1	3	3	4	5	4	2	Don't Stop The Music	Jamie Cullum	2	3	2	3	2	4	1	3	1	4	3
1144	48	1	Verlieben, verloren, vergessen, verzeih' n	Wolfgang Petry	4	1	4	1	4	1	1	5	1	1	1	4	4	2	2	Ein Stern (der deinen Namen trägt)	DJ Ötzi & Nik P.	4	2	4	1	5	4	1	2	1	1	1	4	4	5	2	Du hast mich tausendmal belogen	Andrea Berg	5	1	5	1	3	5	1	5	1	2	1
1146	32	2	Get lucky	Daft Punk	5	4	4	1	3	5	2	5	4	3	3	4	2	5	2	Se Bastasse Una Canzone	Eros Ramazotti	5	4	4	1	3	5	3	5	5	4	4	5	4	5	2	Tage wie dieser	Die Toten Hosen	5	5	5	2	5	5	4	5	5	1	2
1164	58	2	It's my live	Bon Jovi	5	4	4	2	5	4	1	4	1	5	5	4	5	3	2	Kinder an die Macht	Herbert Grönemeyer	4	2	2	3	5	2	2	3	2	4	2	4	2	4	2	another one bites the dust	Quenn	4	4	4	3	4	4	2	4	3	3	4
1170	20	2	Atemlos	Helene Fischer	4	3	4	1	5	4	1	3	1	3	1	5	5	4	2	Despacito	Luis Fonsi	5	4	4	2	5	5	1	5	3	1	3	5	5	3	2	Wir sind Grpß	Mark Forster	5	5	5	2	5	5	1	5	1	1	1
1182	37	2	Human	The Killers	5	4	4	2	5	4	1	4	1	5	1	5	5	5	2	Atemlos durch die Nacht	Helene Fischer	5	5	5	1	5	5	1	5	1	5	5	5	5	5	2	Das kann uns keiner nehmen	Revolverheld	5	4	4	1	5	4	1	4	1	5	1
1187	31	1	Girl like you	Maroon 5	5	5	4	4	5	5	1	5	1	5	4	5	5	1	2	Despacito	Luis Fonsi	5	3	5	4	5	5	5	5	1	4	4	5	5	5	2	Breathing	Ariana Grande	3	3	1	2	2	3	4	3	2	3	3
1192	37	1	Brother Louie	Modern Talking	4	3	2	2	5	4	1	3	1	4	4	3	5	2	2	Atemlos	Helene Fischer	4	4	2	3	5	4	1	3	1	5	5	3	5	2	2	Last Christmas	Wham	5	4	2	2	5	3	1	4	1	5	4
1196	22	1	Let her go	passenger	4	3	2	2	5	2	2	5	2	4	2	4	4	2	2	Barbie Girl	Aqua	4	2	2	1	5	4	1	4	1	1	4	5	4	2	2	Everytime we touch	Cascada	3	5	1	2	4	2	1	5	2	2	5
1198	63	1	Atemlos durch die Nacht	Helene Fischer	4	3	4	3	5	4	2	4	1	1	2	4	3	3	2	Jede Musik mit zu vielen oder monotonen Beats (Techno, House...	die gesamte Musikrichtung macht mich nervös	5	4	5	1	1	5	1	5	1	1	1	5	5	5	2	sog Muzak -Aufzugsmusik	in der Regel sind das wohl computerunterstützte Stücke ohne einen eigentlichen Komponisten	5	5	5	1	1	5	1	5	1	5	5
1202	31	1	Diamonds	Rihanna	5	4	1	1	5	5	1	4	1	4	1	5	5	5	2	Habits Stay High	Tove Lo	4	2	2	2	5	4	1	1	1	1	3	4	4	1	2	God's a woman	Ariana Grande	3	1	1	2	2	5	1	1	1	1	5
1209	25	2	Solo	Clean Bandit feat. Demi Lovato	5	5	4	1	5	5	2	4	2	5	5	5	5	5	2	A Sky Full Of Stars	Coldplay	4	5	2	3	5	4	3	4	2	5	5	2	5	4	2	Rockstar	Nickelback	5	5	2	4	5	3	2	4	3	5	5
1210	35	2	Gasolina	Daddy Yankee	4	5	3	1	5	4	1	5	1	4	4	5	5	4	2	Atemlos	Helene Fischer	5	4	2	2	5	2	1	5	1	4	4	4	5	4	2	You're my heart, you're my soul	Modern Talking	4	4	5	2	5	4	1	5	1	4	4
1212	33	2	atemlos durch die Nacht	Helene Fischer	5	2	2	3	5	1	1	2	1	4	1	3	5	1	2	how would you feel	Ed Sheeran	3	5	1	3	1	1	1	1	2	3	2	1	3	1	2	Hells Bells	ACDC	2	5	1	4	3	4	1	1	1	4	3
1216	27	1	Crazy	Gnarls Barkley	5	4	1	3	5	3	1	5	4	4	2	5	5	4	2	Happy	Pharell Williams	5	5	2	4	5	5	1	5	3	4	2	5	5	3	2	Auf uns	Andreas Bourani	5	5	2	4	5	5	1	5	3	3	3
1226	43	1	It's My Life	Bon Jovi	4	4	4	1	4	5	1	5	1	3	3	5	5	5	2	Fly Away	Lenny Kravitz	4	5	4	4	5	5	1	5	1	3	3	5	5	4	2	Postcards	James Blunt	4	4	4	1	4	5	1	4	1	3	3
1239	57	1	Why so serious	Alice Merton	5	1	5	1	5	5	1	5	1	1	1	5	5	5	2	Blurred Lines	Robin Thicke	5	1	5	1	1	5	1	5	1	1	1	5	5	5	2	Hold my girl	George Ezra	4	5	5	1	5	5	1	5	1	1	5
1253	41	1	Big in Japan	Guano Apes	5	3	5	1	1	5	1	5	1	5	3	5	5	5	2	You can leave your hat on	Joe Cocker	5	5	5	3	4	3	1	5	1	5	3	4	5	5	2	Dieser Weg	Xavier Naidoo	5	5	5	1	5	4	1	5	1	5	3
1257	23	1	If a Song Could Get Me You	Marit Larson	5	3	5	1	4	5	1	5	1	3	3	5	5	5	2	Beat It	Michael Jackson	4	4	5	1	3	5	2	2	1	4	3	5	5	5	2	Atemlos	Helene Fischer	4	5	5	4	3	4	2	3	1	5	5
1259	24	2	Donaulied	Donaulied	4	3	5	1	4	4	4	2	3	1	3	2	3	5	2	The Burning of Sodom	Dark Angel	4	1	4	2	4	5	1	5	3	1	2	2	4	5	2	Never Gonna Give You Up	Rick Astley	1	5	4	1	1	4	5	2	3	2	1
1265	55	2	Atemlos	Helene Fischer	5	5	3	1	5	1	1	1	1	5	5	5	5	1	2	Alles von King Crimson	King Crimson	5	1	5	1	1	5	1	5	1	3	3	5	1	5	2	I will always love you	Whitney Houston	5	5	5	1	5	5	1	5	3	5	5
1287	21	2	Je ne parle pas français	Namika	5	5	2	5	5	2	2	3	1	5	5	3	5	3	2	Atemlos durch die Nacht	Helene Fischer	5	5	3	5	5	4	3	3	1	5	5	4	5	4	2	No Handlebars	Logan Paul	5	5	4	5	5	4	3	5	1	5	5
1294	27	1	Chöre	Mark Forster	5	3	3	2	5	4	1	3	1	2	1	5	5	3	2	Tausend Tattoos	Sido	5	3	2	1	5	4	2	4	1	2	2	4	5	2	2	Auf uns	Andreas Bourani	5	3	3	1	4	5	3	5	1	1	2
1302	51	2	Killing in the name	Rage against the Machine	5	2	5	1	4	5	3	5	1	2	1	5	5	5	2	Give it away	Red Hot Chilli Peppers	5	2	5	1	1	5	3	5	1	1	1	5	5	5	2	Black Betty	Ram Jam	5	2	5	1	2	5	2	5	1	1	1
1305	40	1	Liebe auf Distanz	Revolverheld	4	3	4	3	5	4	1	4	1	3	5	4	4	2	2	The Sound of Silence	Disturbed	5	2	5	3	2	4	1	4	1	3	2	5	5	5	2	If I were a Boy	Beyonce	5	3	5	3	5	4	1	5	1	3	3
1321	48	1	Atemlos durch die Nacht	Helene Fischer	5	1	1	2	5	5	1	4	1	4	4	4	5	1	2	Motor Head	Ace of Spade	4	2	3	2	3	4	1	2	1	3	3	5	5	1	2	Cherry Cherry Lady	Modern Talking	5	4	1	1	5	3	1	3	1	4	4
1324	23	2	Mother's Heart	Stefanie Heinzmann	3	1	4	2	2	4	1	1	1	2	4	4	4	4	2	Close To Me	Ellie Goulding	4	4	2	1	2	4	1	3	1	4	4	4	4	3	2	Cordula Grün	Josh.	3	1	1	3	4	2	1	3	1	4	4
1327	33	1	Total eclipse of the heart (Das Cover, nicht das Original!)	Westlife	5	4	1	3	1	1	5	5	1	3	3	5	5	4	1	Whistling Song	Bernard Herrmann	2	4	3	2	1	5	1	5	1	1	1	5	3	4	2	Seven Nation Army	White Stripes	5	4	2	1	1	1	5	5	1	1	1
1330	45	2	Thriller	Michael Jackson	5	1	4	1	1	5	1	5	1	1	1	5	2	5	2	See You In Hell	Wumpscut	5	3	4	2	4	4	1	4	1	1	1	4	5	1	2	Barbie Girl	Aqua	5	4	4	4	5	5	1	4	1	1	1
1340	56	2	You're my heart, you're my soul	Modern Talking	5	5	5	1	5	4	1	5	1	3	5	4	5	5	2	I do it for you	Bryan Adams	5	5	5	1	5	4	1	4	1	1	1	4	5	5	2	Mamacita	Mark Medlock	5	4	4	1	5	4	1	5	1	1	4
1346	50	2	Last Christmas	Wham	5	5	4	5	4	4	3	5	4	5	4	5	5	4	2	Earth Song	Michael Jackson	5	4	4	1	4	4	2	5	2	5	5	5	5	5	2	It's raining man	The Weather Girls	5	5	3	1	5	5	5	5	3	5	5
1347	53	1	Anton aus Tirol	DJ Ötzi	5	5	4	1	5	4	1	4	1	1	1	5	5	5	2	Cherry Lady	Modern Talking	5	5	3	2	5	4	1	5	1	3	5	4	5	5	2	Das Lied der Schlümpfe	Vader Abraham	5	5	5	1	5	5	1	5	1	1	1
1368	21	1	Du hast	Rammstein	5	2	4	1	5	5	2	5	1	3	1	5	5	5	2	Ventilator	Die Orsons	5	4	5	1	5	5	3	5	1	3	5	5	5	5	2	Fuck you	Lily Allen	4	5	4	3	4	5	1	4	1	3	4
1373	31	1	Angel	Robbie williams	5	1	1	1	5	5	1	5	1	5	3	5	5	1	2	Wonderwall	Oasis	5	5	1	1	5	5	1	5	1	3	3	5	5	1	2	Fuck her gently	Tenacious D	5	1	5	5	5	5	1	5	1	5	5
1375	38	1	Atemlos	Helene Fischer	4	5	3	4	5	3	1	5	1	5	5	5	3	4	2	Ein Stern der Deine Namen trägt	DJ Ötzi	5	5	5	3	5	5	1	4	1	5	5	4	5	5	2	Oops I did it again	Britney Spears	4	4	3	2	5	3	1	4	1	5	5
1379	48	1	Life is life	Opus	5	3	4	4	4	2	1	4	1	3	2	4	5	5	2	Lambada	Kaoma	4	3	4	2	5	2	1	4	1	3	2	5	5	5	2	Cherry cherry lady	Modern Talking	5	4	4	2	5	3	1	5	1	4	5
1380	40	2	Keine Maschine	Tim Bendzko	5	5	1	1	5	5	1	5	1	5	5	5	5	5	2	Hyper, Hyper	Scooter	5	5	5	5	5	5	1	5	1	5	5	5	5	5	2	Despacito	Luis Fonsi	2	5	1	5	5	5	1	4	1	5	3
1396	50	2	Gustav Mahler 1. Symphonie	-- egal welche Interpretation --	5	3	4	2	1	3	2	4	2	4	2	5	5	4	2	Arvo Pärt: Tabula rasa	-- egal welche Interpretaion --	5	4	4	2	1	4	1	5	2	4	4	5	5	4	2	Matthias Spahlinger Extension für Violine und Klavier	-- egal welche Interpretation --	5	5	5	1	1	5	1	5	2	4	4
1415	35	1	Thunder	Imagine Dragons	5	5	5	1	5	5	2	5	1	3	3	5	5	3	2	No Roots	Alice Merton	5	3	4	3	5	5	1	5	1	5	5	3	5	5	2	I sing a Liad für di	Andreas Gabalier	5	3	5	4	4	5	1	4	1	3	3
1418	58	1	Live is live	Opus	5	5	5	4	5	5	1	5	1	1	1	5	5	5	2	Words	F. David	5	5	5	4	5	5	1	2	1	5	5	5	5	4	2	Listen to your heart	Roxette	5	5	5	4	3	4	1	5	1	5	5
1420	43	1	Hyper Hyper	Scooter	5	4	4	2	4	4	1	4	1	2	2	4	5	3	2	Boomerang	Blümchen	3	4	2	2	4	4	1	3	1	2	3	4	5	3	2	Joyride	Roxette	3	4	3	3	2	4	1	4	1	2	2
1450	50	2	we will rock you	Queen	5	5	5	1	5	5	1	5	1	1	1	5	5	5	2	we built this city	Starship	5	5	5	5	5	5	1	5	1	1	1	5	5	1	2	Dynoro & Gigi D'Agostino	In My Mind	5	5	5	1	5	5	1	5	1	1	1
1458	36	2	Summer of '69	Bryan Adams	4	3	4	2	4	3	2	2	1	3	2	4	4	4	2	last Christmas	Wham!	4	4	4	3	4	3	3	3	1	3	2	4	4	4	2	Haus am See	Peter Fox	5	2	3	3	5	2	3	3	2	3	2
1460	52	1	Atemlos	Helene Fischer	5	3	3	1	5	5	1	3	1	1	1	5	5	4	2	Hyper Hyper	Scooter	5	4	2	1	5	2	3	2	1	3	4	5	5	1	2	Deutschland	Böse Onkelz	5	2	4	1	5	4	4	4	2	1	1
1461	52	2	Atemlos	Helene Fischer	5	2	5	1	5	5	1	5	1	3	2	5	5	5	2	Er gehört zu mir	Marianne Rosenberg	5	2	5	2	5	5	1	5	1	3	1	5	5	5	2	Youre my Heart youre my Soul	Modern Talking	5	4	5	1	5	5	2	5	1	2	2
1468	46	2	Chery lady	Capital Bra	5	5	5	5	5	5	1	5	1	5	5	5	5	5	2	Mary	Bausa	5	5	2	1	5	5	1	5	1	5	5	5	5	5	2	Gib Ihm	Shirin David	5	5	1	1	5	5	1	5	1	5	5
1482	99	2	xxxx	xxx	3	3	3	3	3	3	3	3	3	3	3	3	3	3	2	aaa	aaa	3	2	2	2	2	2	2	2	2	2	2	2	2	2	2	bbb	bbb	4	4	4	4	4	4	4	4	4	4	4
1486	27	1	Despacito	Luis Fonsi	4	3	2	2	5	1	1	3	1	5	5	1	5	2	2	Adagio for Strings	Gustav Mahler	5	1	3	1	1	2	1	3	5	1	1	1	1	4	2	Hallelujah	Leonard Cohen	3	1	2	1	3	2	2	1	5	1	1
1491	54	2	Schwarzbraun ist die Haselnuss	Heino	5	5	4	2	5	5	5	5	5	2	5	5	5	5	2	Ebony & Ivory	Paul McCartney & Steve Wonder	5	5	4	2	3	5	2	4	2	2	5	4	4	4	2	Ein Bett im Kornfeld	Jürgen Drews	5	5	5	1	5	5	2	5	2	2	5
1493	60	2	in the air tonight	fghg fghfgh	5	1	2	1	1	4	5	5	4	1	1	4	1	5	1	bnmb	bnmb	5	5	4	5	5	4	4	5	4	5	4	5	5	3	2	n,nm,	n,nm,n	5	5	5	5	5	5	5	5	5	5	5
1504	16	2	Despacito	Luis Fonsi	5	3	4	1	5	5	1	5	1	4	2	5	5	1	2	Ain't Your Mama	Jennifer Lopez	5	3	2	1	5	5	1	5	1	3	2	5	5	2	2	Sorry	Justin Bieber	5	1	1	3	4	5	1	5	1	2	1
1508	25	1	Je ne parle pas français	Namika	5	3	4	1	5	4	1	3	1	3	3	4	4	3	2	Typisch griechisch	Greckoe	3	2	1	1	3	4	1	2	1	2	3	4	5	3	2	Pocahontas	AnnenMayKantereit	5	2	3	1	2	4	2	4	4	3	3
1513	42	1	Wind of change	Scorpions	5	4	5	1	4	5	2	5	2	5	5	5	5	5	2	Dieser Weg	Xavier Naidoo	5	5	5	1	5	5	2	5	1	5	3	5	3	5	2	Mensch	Herbert Grönemeyer	5	5	5	1	3	5	2	5	2	5	3
1517	46	1	Frische Luft	Wincent Weiss	5	5	5	5	5	5	2	5	2	5	5	5	5	5	2	Wolke 4	Philipp Dittberner	5	5	5	3	5	5	1	5	2	5	5	5	5	5	2	Lemon Tree	Fools Garden	5	5	5	4	5	5	2	5	2	5	5
1529	47	1	Wind of Change	Scorpions	4	5	4	3	5	4	2	3	1	5	5	3	4	3	2	Marry you	Bruno Mars	5	5	4	3	5	5	3	5	1	5	5	5	5	5	2	Du hast	Rammstein	5	4	5	5	5	5	4	5	3	5	2
1532	40	1	Last Christmas	Wham	5	5	5	5	5	5	1	5	1	1	5	5	5	5	2	Lemon Tree	Fool's garden	5	5	3	4	4	5	1	4	1	5	5	3	5	4	2	A horse with nö name	America	4	5	2	5	5	4	1	5	1	5	5
1535	25	2	Rockabye	Clean Bandit	5	4	5	1	5	5	1	3	1	1	1	5	5	3	2	Do it like a dude	Jessie J	5	2	5	1	5	5	1	5	1	1	1	5	5	3	2	Shadow Moses	Bring Me The Horizon	5	2	5	2	2	5	1	5	1	1	1
1539	24	1	Easy	Cro	4	4	3	4	5	5	1	5	1	5	1	5	5	5	2	Au revoir	Mark Forster	5	5	3	2	5	4	1	4	1	1	5	5	5	4	2	Sunshine	Patrice	4	3	4	2	4	4	4	4	4	1	3
1542	63	2	Sweet Home Alabama	Lynrd Skynrd	5	5	5	2	4	5	2	4	1	4	5	3	5	3	2	Akropolis Adieu	Mireille Mathieu	5	5	2	1	4	4	3	4	1	2	5	3	5	3	2	Santa Maria	Roland Kaiser	5	5	3	2	5	3	2	5	1	3	5
1569	35	1	Halo	Beyoncé	4	4	3	2	2	5	1	2	1	2	2	4	2	2	2	99 Luftballons	Nena	5	4	4	2	2	5	2	2	1	4	4	4	3	3	2	Ding	Seeed	4	5	4	2	5	4	2	4	2	3	4
1571	28	2	I Gotta Feeling	The Black Eyed Peas	4	5	2	1	3	1	1	4	1	2	1	2	5	4	2	Hallelujah	Leonard Cohen	3	3	1	2	2	2	4	2	1	2	1	1	3	4	2	Sandstorm	Darude	5	3	3	2	1	3	1	4	1	1	2
1578	52	1	I will always love you	Withney Housten	5	4	2	1	3	4	2	4	2	4	2	4	4	4	2	Wahnsinn	Wolfgang Petry	5	4	3	4	5	4	2	4	2	4	4	4	5	3	2	Das Beste	Silbermond	4	5	3	2	3	2	2	4	3	4	2
1588	46	2	nine million bicycles	katie melua	5	4	4	4	2	4	1	4	1	5	3	5	4	4	2	wind of change	scorpions	4	4	3	1	4	3	2	4	1	5	4	4	4	4	2	life is life	opus	5	5	3	1	5	4	1	4	1	5	4
1591	51	2	Abenteuerland	Pur	5	5	5	5	5	5	1	2	1	5	5	2	5	5	2	Stairway to heaven	Led Zeppelin	5	1	2	5	4	4	1	4	1	5	5	2	5	1	2	Dieser Weg	Xavier Naido	5	1	2	4	5	2	1	5	1	5	2
1596	26	1	Paradise City	Guns'n'Roses	5	1	2	1	5	5	1	5	1	1	1	5	5	2	2	Rockstar	Nickelback	5	1	2	1	5	3	1	2	1	2	2	5	5	3	2	Music is my best friend	Alle Farben	4	3	2	2	2	2	1	2	1	4	2
1598	56	1	Geboren um zu leben	Unheilig	5	4	4	1	4	3	1	5	1	2	4	5	5	5	2	Ich tu dir weh	Rammstein	5	1	5	1	5	5	1	5	1	1	1	5	5	5	2	Atemlos durch die Nacht	Helene Fischer	4	5	2	3	5	1	1	1	1	5	5
1599	33	1	Wahre Liebe	Wildecker Herzbuben	4	5	3	1	3	2	1	1	1	3	2	5	5	5	2	Atemlos	Helene Fischer	5	1	4	2	3	5	1	3	1	1	1	5	4	5	2	Hyper, hyper	Scooter	5	4	5	1	5	5	1	2	1	5	5
1608	24	3	whistle	Flo Rida	5	5	4	2	5	5	4	4	1	5	5	3	5	4	2	Ich bin ich	Rosenstolz	5	5	5	2	4	5	2	5	1	2	2	5	5	5	2	alles was zählt	Namika	4	5	3	3	5	4	2	3	1	4	4
1613	24	2	Lieder	Adel Tawil	5	4	2	2	5	4	1	4	1	2	4	4	5	3	2	Geboren um zu leben	Unheilig	4	4	1	2	5	4	1	4	1	2	2	4	5	3	2	Shape of You	Ed Sheehan	5	3	1	2	5	3	1	5	3	1	4
1627	48	1	Brother Louie	Modern Talking	5	5	5	1	5	4	1	5	2	3	4	5	5	5	2	Mama	Heintje	5	3	5	2	5	5	1	3	4	1	1	4	4	5	2	Am Tag als Conny Kramer starb	Juliane Werding	5	3	5	1	2	4	1	5	5	1	1
1628	35	1	Atemlos	Helene Fischer	5	5	1	1	5	1	1	5	1	5	5	5	5	1	2	Hotel Room Service	Pitbull	5	5	1	3	5	1	1	5	1	5	5	3	5	1	2	Ich und mein Holz	Die draufgänger	5	5	1	1	5	1	1	5	1	5	5
1636	55	2	Lemon Tree	Fools Garden	5	5	5	1	5	5	1	5	1	1	3	5	5	5	2	Abenteuerland	Pur	5	1	3	1	5	1	1	5	3	3	1	4	3	5	2	Jolene	The BossHoss	5	5	5	1	5	5	1	5	1	5	5
1640	35	2	In my mind	Dynoro und Gigi Dagostino	4	1	3	2	1	4	1	3	1	4	3	5	5	3	2	Maria	Scooter	4	3	4	4	4	5	1	4	1	2	3	5	5	3	2	Children of the dark	Mono Inc.	2	3	3	1	2	4	1	1	1	2	2
1663	48	1	Walking on Sunshine	Katherina and the Waves	5	1	5	5	5	5	3	5	1	5	4	5	5	5	2	Lass sie reden	Die Ärzte	5	5	5	5	5	5	1	5	1	5	5	5	3	5	2	Männer sind Schweine	Die Ärzte	5	5	5	5	5	5	1	5	1	5	5
1664	57	1	Hyper Hyper	Scooter	5	4	5	1	5	5	1	2	1	2	5	5	5	3	2	Was hast du gedacht?	GZUZ	5	1	4	1	5	5	1	5	4	1	4	5	5	5	2	Atemlos	Helene Fischer	4	5	4	4	5	3	1	1	1	1	5
1674	28	1	Mr Saxobeat	Alexandra Stan	4	2	4	1	5	5	5	4	1	2	4	5	5	5	2	Auf uns	Andreas Bourani	2	5	2	2	5	3	2	4	1	4	3	4	4	3	2	Anton aus Tirol	Dj Ötzi	5	5	5	1	5	5	2	4	1	5	5
1690	33	1	Liebling lass uns tanzen	Marius Müller-Westernhagen	5	4	5	3	5	5	3	5	1	1	1	5	5	5	2	With Arms Wide Open	Creed	5	5	4	3	5	4	2	5	1	4	3	5	3	5	2	Atemlos	Helene Fischer	4	5	3	3	3	3	3	3	1	5	3
1691	48	2	Ramstein - Du Hast	Modern Talking - You're my heart...	5	5	5	1	5	5	5	5	1	5	5	5	5	5	1	Böhse Onkel - Mexico	Böhse Onkel - Nichts ist für die Ewigkeit	5	5	5	1	5	5	5	5	1	5	5	5	5	5	2	Modern Talking - You're my heart...	Modern Talking - Cherry Cherry Lady	5	5	5	1	5	5	5	5	1	5	5
1694	37	1	Come on Eileen	Dexys Midnight Runners	5	1	5	1	1	5	1	5	1	1	1	5	5	5	2	Tainted Love	Soft Cell	5	1	5	1	1	5	1	5	1	1	1	5	5	5	2	Fairground	Simply Red	5	1	5	1	1	5	1	5	1	1	1
1702	46	2	Brown Sugar	Rolling Stones	5	4	5	1	1	5	1	5	1	1	1	5	5	5	2	Somewhere under the rainbow	Israel Kamakawiwoʻole	5	5	5	1	1	5	1	5	1	1	1	5	5	5	2	Heavy Cross	Gossip	5	5	5	1	1	5	1	5	2	4	1
1711	21	1	Sowieso	Mark Forster	5	4	4	1	5	3	1	5	1	5	5	4	4	3	2	Hallihallo	Andreas Gabalier	4	4	3	3	5	4	1	5	1	5	5	4	5	4	2	Sunset Lover	Petit Biscuit	4	5	2	5	5	4	1	5	1	3	5
1713	65	1	Atemlos	Helene Fischer	3	4	4	5	5	5	1	2	1	1	1	3	5	3	2	Sex bomb	Tom Jones	4	3	4	3	5	5	3	4	1	5	5	5	5	5	2	Das rote Pferd.	Markus Becker	5	2	5	2	5	5	1	5	1	5	5
1714	27	1	80 Millionen	Max Giesinger	4	2	3	1	5	4	1	3	1	4	2	4	3	5	2	Euphoria	BTS	5	4	4	1	2	4	1	4	1	3	2	4	5	5	2	Ich Hör' Deinen Herzschlag	Judith und Mel	5	1	5	1	5	5	1	5	1	1	1
1729	23	1	What is Jazz	Club de Belugas	4	1	4	1	4	5	4	1	1	1	2	5	1	3	2	Despacito	Luis Fonsi	5	4	2	2	5	5	4	3	1	4	3	5	5	4	2	Wo bist du mein Sonnenlicht	Grup Tekkan	4	3	4	2	5	5	2	4	1	1	4
1752	37	2	Macarena	Los del Rio	5	4	4	1	1	4	1	1	1	1	1	4	5	5	2	Alles neu	Peter Fox	5	4	4	1	5	5	1	4	1	1	3	4	5	4	2	Frozen	Madonna	3	5	2	4	3	1	1	4	1	1	1
1773	49	1	One day baby, we'll be old	Asaf Avidan	5	3	1	1	5	5	1	5	1	5	1	5	5	5	2	You're beautiful	James Blunt	5	5	5	2	1	4	1	3	1	5	1	5	5	3	2	Let her go	Passenger	5	5	5	5	5	5	1	5	1	5	5
1777	29	2	How Bizarre	OMC	5	2	4	1	5	5	2	4	1	5	4	4	5	4	2	Save A Prayer	Eagles Of Death Metal	4	3	2	2	4	4	1	4	1	4	3	4	4	4	2	Ich lebe	Christina Stürmer	3	1	4	2	3	4	1	2	1	3	1
1782	23	2	Cherry Lady	Capital Bra	4	4	4	1	4	3	1	4	1	5	4	5	5	3	2	Mia Khalifa	iLOVEFRiDAY	5	4	4	1	4	3	2	4	1	5	4	5	5	4	2	Atemlos	Helene Fischer	4	5	2	3	5	2	2	5	1	5	4
1791	24	2	Neymar	Capital Bra	4	1	2	1	5	1	2	3	1	1	1	5	5	3	2	Macarena	Los del Rio	2	4	1	2	4	1	1	2	1	1	1	2	4	1	2	Let It Go	Idina Menzel	3	2	1	1	3	1	1	4	1	1	2
1798	25	1	Was du Liebe nennst	Bausa	5	4	1	5	5	2	1	5	1	5	5	5	5	5	2	Atemlos	Helene Fischer	5	3	2	1	5	2	1	5	1	5	4	5	5	5	2	Cherry Lady	Capital Bra	5	5	2	1	5	2	1	5	1	5	5
1805	44	1	Dieser Weg	Xavier Naidoo	5	1	2	2	3	5	1	1	1	1	1	5	5	5	2	Satellite	Lena	5	1	5	1	3	5	1	3	1	1	1	5	4	5	2	Red Red Wine	UB 40	5	4	4	1	2	5	1	3	1	1	1
1811	23	2	Despacito	Luis Fonsi	5	5	4	1	3	5	1	1	1	5	1	5	5	5	2	Tage wie diese	Die Toten Hosen	3	5	1	4	5	1	1	1	1	4	4	4	5	2	2	Applaus Applaus	Sportfreunde Stiller	5	5	1	1	5	1	1	1	1	5	4
1815	44	1	Would I lie to you	Charles & Eddie	4	2	4	2	2	4	1	4	1	4	2	4	4	4	2	Du hasst	Rammstein	5	2	5	2	4	4	2	4	2	2	2	5	5	5	2	Roots	Alice Merton	4	4	4	2	2	4	2	4	2	4	4
1831	50	1	Atemlos	Helene Fischer	5	4	3	2	4	5	4	4	2	4	5	5	4	4	2	I will always love you	Whitney Houston	5	3	5	2	4	5	3	5	2	4	1	5	3	5	2	Simarik	Tarkan	5	3	4	2	4	5	4	5	2	3	5
1834	57	2	Girls Just Want to Have Fun	Cyndi Lauper	4	2	4	2	1	3	1	3	1	2	2	4	4	4	2	I Will Always Love You	Whitney Houston	3	2	2	2	2	4	1	4	1	2	1	3	2	4	2	Marius Müller-Westernhagen	Sexy	4	3	3	2	4	4	1	4	1	2	2
1839	31	2	KOKAINA	MIAMI YACINE	5	5	1	1	5	2	1	4	1	5	4	5	5	4	2	Kantina Band	John Williams	5	5	4	1	5	5	1	5	1	5	3	5	4	1	2	Wonderful Life	Seeed	3	1	2	1	1	1	5	1	5	1	1
1842	35	3	Wenn sie tanzt	Max Giesinger	5	2	5	5	5	4	1	5	4	2	4	5	3	5	2	No woman no cry	Bob Marley	5	5	4	2	2	4	1	5	1	1	2	4	5	2	2	Boom boom boom boom	Vengaboys	4	5	5	2	5	5	2	4	1	2	3
1844	54	2	Nur noch schnell die Welt retten	Tim Benzko	2	1	1	5	4	4	1	2	1	5	5	1	2	1	2	Heile Welt	Bushido	5	1	1	4	5	4	1	4	1	5	1	2	5	5	2	Gönlüm	Grönemayer	2	3	3	5	4	1	1	2	1	5	1
1847	58	1	It`s only Rock`n` Roll	Rolling Stones	5	5	3	1	5	5	1	3	1	5	5	5	5	3	2	i believe i can fly	r. kelly	5	4	5	5	5	5	1	5	1	1	5	5	5	5	2	my heart will go on	celine dion	4	5	4	4	5	5	1	5	1	1	5
1850	56	2	Life is life (na naa na nah na)	Opus	5	4	5	1	5	4	2	5	1	3	3	5	5	5	2	You re my heart, you're my sould	Modern Talking	5	4	5	2	5	4	2	5	2	1	5	5	5	5	2	Stimme	Mark Foster	5	3	5	2	4	5	1	5	2	2	1
1851	55	2	Dragostea Din Tei	O-Zone	5	2	5	2	1	5	1	5	1	1	1	5	5	5	2	What's up	Four non Blondes	5	2	5	2	1	5	1	5	1	1	1	5	5	5	2	This is the life	Amy Macdonald	5	4	5	2	2	5	1	5	1	3	1
1852	39	1	Hey Baby	DJ Ötzi	4	3	2	2	4	4	2	4	1	1	1	4	5	4	2	Nur noch kurz die Welt retten	Tim Bedzko	4	4	1	2	3	3	1	3	1	3	4	4	5	4	2	Doggy	Katja Krasavice	4	4	1	2	3	2	1	1	1	1	1
1854	51	2	Lemon tree	Fool's Garden	5	4	1	2	5	2	1	5	1	3	1	5	5	5	2	How You Remind Me	Nickeback	5	5	5	4	5	2	1	5	2	1	5	5	5	5	2	Atemlos durch die Nacht	Helene Fischer	5	3	4	2	5	4	1	1	3	2	3
1858	30	1	Die immer lacht	Kerstin Ott	5	5	3	2	4	4	1	1	1	3	4	3	5	1	2	Umbrella	Rihanna	4	4	4	1	5	3	1	1	1	4	5	2	5	1	2	Fix you	Coldplay	4	3	5	1	3	4	1	1	1	4	4
1872	53	1	Echoes in the Rain	Enya	5	3	5	1	1	5	1	5	1	3	3	5	1	5	2	La Pulce D'acqua	Angelo Branduardi	4	3	5	1	1	5	1	5	1	1	3	5	3	5	2	I dreamed a Dream	Les Miserables (Claude Michel Schönberg)	5	3	5	2	3	5	1	5	1	3	3
1873	54	1	Forever young	Alphaville	4	5	4	2	5	2	2	4	1	1	4	3	5	5	2	Lemon tree	Fools Garden	4	4	4	1	5	2	1	3	1	1	4	3	5	4	2	Walking on sunshine	Katrina and The waves	5	4	3	2	5	2	1	1	1	3	4
1874	48	2	Wind of Change	Scorpions	5	4	5	4	2	5	1	5	1	5	4	5	5	2	2	Life is life	Opus	5	5	5	5	5	5	1	5	1	5	5	5	5	3	2	Last Christmas	Wham	5	5	5	5	5	5	1	5	1	5	5
1876	48	2	Thüringer Klöße	Fritz Wagner	5	5	4	1	5	5	1	4	1	5	5	5	5	3	2	The Final Countdown	Europe	4	5	2	5	3	3	3	3	3	5	5	3	5	3	2	Wuthering Heights	Kate Bush	5	4	4	2	2	5	2	5	1	5	5
1879	34	2	Ententanz	Werner Thomas	5	5	5	3	5	5	5	5	1	5	3	5	5	5	2	Kleiner Hai	Alemuel	5	5	5	1	5	5	1	5	1	1	1	5	5	5	2	Atemlos	Helene Fischer	5	5	5	1	5	5	1	5	1	1	5
1893	61	1	Atemlos	Helene Fischer	5	4	5	5	5	5	1	3	3	5	3	5	5	4	2	Last Christmas	Wham	5	5	4	3	3	5	4	5	3	3	5	5	5	3	2	Cheri Cheri Lady	Modern Talking	5	5	5	5	5	5	3	5	3	3	5
1901	39	1	Atemlos durch die Nacht	Helene Fischer	5	5	5	1	5	5	3	5	1	1	5	5	5	5	2	Oops I didi it again	Britney Spears	5	5	5	5	5	5	1	5	1	1	5	5	5	5	2	Shape of you	Ed Sheeran	5	5	4	5	5	5	1	4	1	1	5
1902	73	2	Die eiserne Brigade	Arnold Schönberg	4	3	4	1	1	4	2	4	1	1	1	5	4	5	2	Männer	Herbert Grönemeyer	4	3	3	1	2	4	1	4	1	1	1	4	3	4	2	Kirche	Böhse Onkelz	5	1	3	4	5	4	1	3	2	1	1
1906	34	2	The Great Vow	Satori, Abattoir	5	1	3	1	1	5	1	4	3	1	1	4	3	5	2	SOS	Avicii, Aloe Blacc	4	4	2	1	4	4	1	4	3	2	2	5	5	4	2	Son of a Preacher Man	Dusty Springfield	4	3	2	1	4	4	1	3	2	1	2
1907	26	2	Wenn sie tanzt	Max Giesinger	5	4	3	1	5	4	2	5	2	4	3	5	5	5	2	Last Christmas	Wham!	5	3	3	1	5	5	4	5	2	4	3	5	5	5	2	Auf uns	Andreas Bourani	4	3	3	2	4	4	1	4	1	4	3
1910	51	2	You‘re my heart, you‘re my soul	Modern Talking	5	5	3	1	2	5	4	4	2	1	5	4	5	5	2	Last Christmas	Wham	5	5	2	1	2	5	1	4	1	5	5	4	5	4	2	No Quarter (live)	Led Zeppelin	4	2	5	1	1	4	5	4	5	1	1
1920	48	2	Auf uns	Andreas Bourani	5	5	5	1	5	3	1	1	1	3	3	5	5	3	2	Atemlos durch die Nacht	Helene Fischer	5	5	5	3	5	5	1	3	1	1	1	5	5	5	2	An Tagen wie diesen	Die Toten Hosen	5	5	5	3	5	5	1	5	1	5	5
1928	47	2	Last Christmas	Wham	5	3	1	5	2	4	1	5	2	5	1	1	1	1	2	Marlies	Fischer-Z	4	5	1	5	1	2	1	4	1	5	5	1	5	1	2	Nothing else matters	Metallica	4	5	2	5	2	4	1	3	1	5	4
1945	46	2	Lass uns gehen	Revolverheld	4	5	5	5	5	3	1	5	1	5	5	5	5	4	2	Summer Of '69	Bryan Adams	4	2	2	4	2	2	1	5	2	5	5	2	3	5	2	Killing Me Softly	Fugees	5	5	5	5	1	5	1	5	2	4	5
1949	61	1	Atemlos durch die Nacht	Helene Fischer	5	5	3	1	5	5	1	5	1	5	5	5	5	3	2	Lieblingsmensch	Namika	5	5	5	2	5	5	1	5	2	5	5	5	5	5	2	I need a hero	Bonnie Tyler	4	2	4	5	2	5	1	4	1	5	5
1953	48	2	It's raining men	The Weather Girls	5	3	5	1	2	5	1	5	1	2	1	4	4	5	2	Es geht voran	Fehlfarben	5	2	4	1	1	5	1	5	1	5	2	5	3	5	2	Oh Coal Black Smith	Current 93	5	2	5	1	2	5	4	5	1	2	2
1963	36	1	new rules	dua lipa	4	4	5	1	4	5	1	5	5	2	2	2	5	5	2	Feelings	John Newman	4	5	5	1	4	5	1	5	5	2	2	4	5	5	2	Jedziemy z blondi	Czadoman	5	5	5	1	5	2	1	5	5	1	1
1965	23	2	Für Dich	Yvonne Catterfeld	4	4	4	2	5	4	2	4	1	3	4	4	5	4	2	Girls Like You	Maroon 5	4	5	4	3	4	4	2	4	1	2	3	4	5	4	2	All The Small Things	blink-182	4	5	4	2	3	4	1	4	1	2	3
1969	20	2	Rockstar	Nickelback	5	2	3	2	5	3	1	4	1	4	3	5	5	3	2	Hells bells	acdc	5	5	1	1	4	4	1	4	1	5	4	5	5	3	2	bullet train	Stephen Swartz	4	1	1	1	1	4	5	3	5	1	1
1971	61	2	Du bist nicht allein	Roy Black	5	5	4	1	5	5	1	5	3	2	5	5	4	5	2	Ein Glück, dass es die Liebe gibt	Kastelruther Spatzen	5	5	4	4	5	5	1	5	1	4	4	4	5	5	2	Wenn ich morgens aufsteh	Die Flippers	5	5	4	1	4	5	1	5	1	3	5
1981	33	1	Fallen	Volbeat	5	3	4	2	5	3	2	2	2	2	2	4	5	4	2	Auf gute Freunde	Böhse Onkelz	5	4	5	1	5	3	1	2	3	1	4	2	5	4	2	Atemlos	Helene Fischer	3	5	2	2	5	2	1	2	1	1	5
1988	49	1	Last Christmas	Wham	4	4	1	2	2	3	1	2	1	4	3	5	4	3	2	Dieser Weg	Xavier Naidoo	4	5	1	2	4	1	1	4	1	5	2	5	4	2	2	Hello	Adele	4	5	3	3	5	3	1	5	3	5	1
2002	27	2	Baby	Justin Bieber	4	5	4	3	4	4	1	4	1	4	4	4	5	4	2	ME!	Taylor Swift	4	5	4	3	5	4	1	4	1	4	5	4	5	4	2	Con Calma	Daddy Yankee	4	5	3	5	5	4	1	4	1	5	5
2004	24	1	Atemlos	Helene Fischer	5	2	4	4	5	5	2	5	1	5	5	4	5	3	2	Bad guy	Billie Eilish	4	4	4	4	2	4	2	4	4	4	4	4	4	4	2	Cordula Grün	Josh.	5	4	4	4	5	4	2	5	2	5	4
2027	29	1	Formation	Beyoncé	4	3	4	2	2	5	1	1	1	2	4	5	5	2	2	if I ain´t got you	Alicia Keys	5	4	4	3	2	4	1	1	1	1	1	5	5	3	2	this is America	Childish Gambino	4	5	2	2	1	5	1	1	1	1	1
2047	29	1	Last Christmas	Wham!	5	3	4	1	4	4	4	4	1	2	2	4	4	3	2	20 Zentimeter	Möhre	5	3	5	1	5	5	1	4	1	1	1	4	5	1	2	How It Is (Wap Bap …)	Bibi	5	5	4	1	5	4	1	4	1	2	2
2065	40	1	Macarena	Los del Río	5	3	4	1	5	5	1	5	1	3	3	5	5	5	2	The final Countdown	Europe	4	2	4	2	1	5	1	4	1	3	1	2	5	5	2	Tubthumping	Chumbawamba	5	4	5	1	5	5	1	5	1	3	4
2069	55	1	Atemlos durch die Nacht	Helene Fischer	4	2	2	5	5	3	2	5	1	2	4	4	2	4	2	Axel F	Crazy Frog	5	4	5	2	5	5	2	5	1	3	3	5	5	5	2	107 Steps	Bjork	4	1	5	1	1	5	5	5	5	5	1
2075	27	2	80 Millionen	Max Giesinger	5	5	3	1	5	4	1	2	1	3	3	5	5	4	2	Je ne parle pas francais	Namika	5	2	1	2	4	3	1	1	1	3	2	5	4	2	2	Kaum erwarten	Vincent Weiss	5	4	1	2	5	4	1	2	1	1	3
2082	60	1	Atemlos	Helene Fischer	5	2	2	5	5	3	2	5	1	4	5	5	5	3	2	Last Christmas	George Michael	3	3	1	5	1	3	1	1	1	5	3	5	1	1	2	99 Luftballons	Nena	3	5	1	2	5	4	1	3	1	5	3
2083	49	2	Shotgun	George Ezra	5	4	4	5	4	5	2	5	2	5	5	4	3	3	2	Je ne parle pas francais	Namika	5	4	4	5	3	5	1	5	3	5	2	5	3	4	2	No roots	Alice Merton	3	5	4	5	5	5	2	4	3	5	5
2094	25	1	Work from Home	Fifth Harmony	5	1	5	1	5	5	1	5	1	1	1	5	3	5	2	Budapest	George Ezra	5	4	4	1	1	3	1	4	1	5	5	5	4	3	2	Das Spiel	Annett Louisan	5	1	5	1	3	1	1	3	1	1	1
2104	49	2	Lady in red	Chris de Burgh	5	4	4	2	4	5	1	2	2	3	3	4	5	4	2	Tief im Böhmerwald	Ernst Mosch	5	2	5	2	1	4	5	2	2	2	2	4	5	5	2	Atemlos	Helene Fischer	4	5	2	2	5	5	1	3	2	4	4
2105	41	1	Its my life	Jon bon jovi	3	1	4	3	2	4	2	5	1	5	4	5	5	4	2	Mamacita	Mark medlock	5	4	4	4	5	5	1	5	1	5	5	5	5	2	2	Runaway	Jon bon jovi	4	3	1	4	3	5	3	5	1	4	4
2112	53	1	It‘s raining man	Weather Girls	4	2	4	2	1	4	1	4	1	1	1	4	2	4	2	Baker Man	Laid Back	5	3	5	1	1	5	1	5	1	1	1	5	3	5	2	Radio Gaga	Queen	5	3	4	1	1	5	1	4	1	1	1
2117	26	2	Atemlos	Helene Fischer	4	4	2	4	5	4	1	3	1	5	5	4	5	4	2	Meine Stadt ist zu laut	Kraftklub	3	3	2	4	5	2	1	2	1	5	5	2	5	4	2	Ein Affe und ein Pferd	K.I.Z.	5	4	5	1	5	4	1	4	1	3	3
2123	49	1	Cordula Grün	Josh	5	5	1	3	5	3	1	5	1	5	1	3	5	5	2	Holzmichel	Randfichten	5	5	3	3	5	5	3	5	1	5	5	3	5	3	2	Drei weisse Tauben	weiss nicht	5	5	1	3	5	3	1	5	1	5	3
2126	28	2	Ich lass für dich das Licht an	Revolverheld	5	5	2	3	5	3	2	5	2	4	4	3	5	2	2	Geboren um zu leben	Unheilig	3	3	2	2	3	4	5	4	4	2	3	2	4	4	1	Cordula Grün	Josh.	5	5	4	4	5	4	1	2	2	3	5
2128	24	1	Überall zu Hause	Christina Stürmer	4	4	3	2	5	3	2	4	2	4	3	4	5	4	2	Atemlos durch die Nacht	Helene Fischer	5	2	5	2	4	5	2	4	2	2	2	5	5	5	2	Viva Colonia	Höhner	5	3	5	2	5	5	4	5	2	2	2
2169	20	1	Atemlos	Helene Fischer	5	5	3	1	5	4	1	5	1	1	5	5	4	2	2	I follow rivers	Lykke Li	5	5	1	1	5	4	5	5	1	3	5	5	5	5	2	Dieser Weg	Xavier Naidoo	5	5	1	2	4	1	1	5	1	2	2
2188	55	1	I'm only human	Rag 'n bone man	5	5	4	5	5	4	1	5	1	5	5	5	5	5	2	Hello	Adele	5	5	5	1	5	5	1	5	1	5	5	5	5	5	2	Born in the usa	bruce springsteen	5	5	5	1	5	5	1	5	1	1	1
2195	25	1	Last Christmas	Wham	5	2	2	5	5	4	4	5	1	5	2	5	5	1	2	Atemlos	Helene Fischer	5	5	5	5	5	5	5	5	1	5	1	5	5	5	2	Mr. Wichtig	TicTacToe	4	3	1	1	5	5	5	4	1	1	1
2211	66	2	Die neue Version des alten Kampfliedes Bella Ciao	El Professor/ Florent Hugel	5	5	5	1	1	5	1	5	1	5	5	5	1	5	2	Last Christmas	Wham	5	5	1	1	5	5	1	5	1	5	1	5	5	5	2	Anton aus Tirol	DJ Ötzi	5	5	5	1	5	1	1	5	1	5	1
2220	27	2	Wonderwall	Oasis	5	3	1	1	5	5	1	1	1	1	4	5	5	1	2	Friday	Rebecca Black	5	5	5	1	5	5	1	1	1	5	5	5	5	1	2	Don't worry be happy	Bobby McFerrin	5	5	5	1	5	5	1	2	1	1	4
2230	43	2	Last Christmas	Wham!	5	3	2	1	4	5	4	5	1	1	1	5	5	5	2	Wahnsinn	Wolfgang Petry	4	4	4	1	5	4	1	5	1	1	2	5	5	4	2	Jingle Bells	diverse	5	1	4	1	2	5	4	5	1	1	1
2243	57	2	Last Christmas	Wham	5	4	3	2	3	2	3	5	1	4	3	4	5	4	1	Fiesta Mexicana	Rex Gildo	4	4	2	1	4	2	2	5	1	3	4	3	5	4	2	Cheri Cheri Lady	Modern Talking	5	4	3	2	5	3	2	5	1	4	4
2246	31	2	Barfuß am Klavier	Annenmaykantereit	4	3	4	2	5	4	1	4	1	1	5	2	5	4	2	Wenn sie tanzt	Max Giesinger	4	3	5	3	5	3	1	2	1	1	3	2	5	3	2	My Last Serenade	Killswitch Engage	4	4	4	3	2	3	1	3	1	4	1
2250	43	2	Auf gute Freunde	Boehse Onkelz	5	1	4	1	3	5	5	5	2	2	2	4	2	5	1	Lieder	Adel Tawil	5	2	1	2	5	5	2	4	2	4	5	3	5	4	2	The Sound of silence	Disturbed	5	4	2	3	1	5	1	5	1	3	1
2252	25	2	Shape of you	Ed Sheeran	4	5	4	2	5	5	1	5	1	4	5	4	5	2	2	Thunder	Imagine Dragons	4	5	2	3	5	4	1	5	1	4	5	4	5	3	2	Ein Kompliment	Sportfreunde Stiller	4	5	5	3	5	4	1	4	1	5	5
2263	26	1	Du erinnerst mich an Liebe	Ich + Ich	5	5	3	1	5	3	2	2	1	5	1	5	4	5	2	Ich lass für dich das Licht an	Revolverheld	5	5	3	2	5	2	1	2	1	5	1	5	4	4	2	Crazy Frog	Axel F	5	2	5	3	5	5	1	3	1	3	1
2267	31	2	Zombie	The Cranberries	4	4	2	3	4	5	3	4	1	5	2	1	4	2	2	Atemlos	Helene Fischer	5	5	5	2	5	5	3	5	1	3	5	4	5	5	2	Personal Jesus	Depeche Mode	4	5	3	3	2	5	1	5	1	4	5
2283	58	2	What‘s up	Four non blondes	5	5	4	1	2	4	2	5	1	3	2	5	5	5	2	Dieser Weg	Xavier Naidoo	5	5	5	1	2	4	1	5	1	3	2	5	2	5	2	Drops of Jupiters	Train	5	4	4	1	5	5	1	5	1	2	2
2317	50	2	Applaus Applaus	Sportfreunde Stiller	5	4	5	3	5	3	1	3	1	2	2	5	5	1	2	und wenn ein Lied	Söhne Mannheims	4	5	3	2	5	2	1	2	1	4	4	4	5	1	2	Zusammen	Fantastischen Vier	5	4	4	5	5	1	1	3	1	5	5
2324	30	1	Bangarang	Skrillex	5	5	5	1	5	5	5	5	1	5	5	5	5	5	2	Yeah	Usher	5	5	5	1	5	5	5	5	1	5	5	5	5	5	2	We found love	Rihanna	5	5	5	1	5	5	1	5	1	5	5
2326	31	1	Der Weg	Herbert Grönemeyer	4	1	4	5	2	3	5	4	5	1	1	1	2	5	1	My Way	Frank Sinatra	4	1	3	1	1	1	5	3	5	1	1	1	1	4	1	Die immer lacht	Kerstin Ott	4	1	1	1	5	3	1	3	1	1	3
2341	58	1	Atemlos	Helene Fischer	4	5	5	3	5	5	3	5	1	5	5	5	5	3	2	Doppelherz	Herbert Grönemeyer	5	3	5	5	5	5	3	5	2	5	5	5	5	3	2	O Tannenbaum	Hoffmann von Fallersleben	5	5	5	5	5	5	5	5	3	5	5
2361	47	2	Believe	Cher	4	3	2	4	4	3	1	2	2	4	4	3	5	3	2	Riders On The Storm	The Doors	5	4	2	4	4	3	1	2	1	4	4	2	4	3	2	Living On My Own	Freddie Mercury	4	4	2	3	2	3	1	2	1	3	3
2364	25	1	Barbie Girl	Aqua	5	1	5	5	5	5	1	5	2	1	1	5	5	5	2	Lets get loud	Jennifer Lopez	4	1	5	1	3	5	1	5	1	1	1	4	3	5	2	White Flag	Dido	4	5	4	1	1	4	1	5	3	1	1
2365	23	1	Happy	Pharrell Williams	5	2	4	1	4	5	1	5	2	1	1	5	5	5	2	Bang Bang	Jessie J, Ariana Grande, Nicki Minaj	5	3	4	1	4	5	1	5	2	1	1	5	5	5	2	Shake it off	Taylor Swift	5	4	5	1	2	5	1	5	1	1	1
2413	41	1	From Sarah with love	Sarah Connor	5	5	5	2	4	5	1	5	1	2	1	5	5	5	2	Heute mit mir	Nimo	4	2	2	4	5	2	1	3	1	5	5	2	5	4	2	Burger Dance	DJ Ötzi	3	5	2	1	5	1	1	1	1	5	5
2415	23	1	Prinzessa	capital bra	4	3	3	1	1	3	1	5	1	5	5	3	5	2	2	Sweet but Psycho	Ava max	4	1	4	5	5	3	1	5	1	5	1	5	5	1	2	7 Rings	Grande, Ariana	4	5	3	5	5	5	1	5	1	5	5
2427	28	1	Like The Way I Do	Melissa Etheridge	5	1	4	1	1	5	1	5	1	1	1	5	1	5	2	Come on Eileen	Dexy's Midnight Runners	4	3	3	1	4	4	1	4	1	1	4	5	4	4	2	Tacata	Tacabro	5	5	5	1	5	5	1	5	1	1	5
2429	29	2	Wish i Had an Angel	Nightwish	4	4	2	1	5	2	1	5	1	5	1	4	5	1	2	Cherry Lady	Capital Bra	5	5	2	1	5	1	1	5	5	4	5	5	5	5	2	Karma Chameleon	Culture Club	4	2	2	5	1	4	1	1	1	5	4
2434	23	2	Land der Vollidioten	Freiwild	5	2	4	1	5	3	1	5	2	2	2	5	5	4	2	Jungle Drum	Emilia Torrini	3	3	2	4	3	4	4	3	2	2	3	2	4	5	1	Sei ein Faber im Wind	Faber	4	4	2	3	5	2	1	5	1	4	4
2448	46	1	Hope Of Deliverance	Paul McCartney	5	5	3	3	5	5	2	2	2	5	5	4	5	3	2	Another Day In Paradise	Phil Collins	5	5	5	3	5	5	2	5	2	5	5	5	5	5	2	Geronimo	Aura Dione	5	5	5	3	5	5	1	4	1	5	5
2450	51	1	100 Leben	Johannes Oerding	4	1	2	2	5	4	1	3	1	4	3	5	1	4	2	jazz	jeder	5	4	5	1	1	5	1	4	1	3	3	5	5	5	2	Die Ballade vom Fisch	Hannes Wader	4	2	4	1	3	4	3	4	4	1	2
2455	29	2	The final countdown	Europe	4	4	5	2	5	4	1	4	1	5	4	5	5	5	2	Next	Ufo361, RIN	5	5	5	1	5	5	1	5	3	3	3	5	5	5	2	Daylight in your Eyes	No Angels	4	5	2	2	3	4	4	4	3	5	5
2460	42	1	Hulapalu	Andreas Gabalier	5	1	4	2	5	5	5	5	4	3	2	5	5	5	2	Mama Lauda	Almklausi	5	3	5	2	5	5	4	5	2	3	3	5	5	5	2	Dieser Weg	Xavier Naidoo	5	5	5	5	5	5	5	5	1	5	5
2474	57	1	Mama	Heintje	4	5	3	1	5	1	1	1	1	5	1	1	3	3	2	atemlos durch die Nacht	Helene Fischer	5	1	4	4	3	3	1	2	1	1	1	5	3	1	1	Bodo im Baggerloch	Mike Krüger	5	5	5	4	5	4	1	1	1	3	5
2487	36	2	Bohemian Rhapsody	Queen	4	1	2	4	2	5	1	3	1	3	1	2	1	4	2	Summer Jam	The Underdog Project	5	5	1	2	2	3	1	2	1	5	3	1	5	2	2	Chöre	Mark Forster	4	2	3	1	2	5	1	4	1	3	1
2512	24	2	How it is ( wap bap ... )	Bibi H	5	3	5	1	5	5	1	5	1	5	5	5	5	5	2	Shots ft. Lil Jon	LMFAO	5	5	1	2	5	4	1	4	1	1	5	3	5	3	2	Nothing Else Matters	Metallica	4	5	3	1	5	5	1	5	1	3	1
2513	41	2	Narcotic	Liquido	5	4	5	2	3	4	1	2	1	5	2	4	5	3	2	Lemon Tree	Fools Garden	5	5	5	4	5	4	1	2	1	4	5	3	5	2	2	Breaking the habit	Linkin Park	5	5	5	5	2	5	1	2	1	5	5
2517	25	1	Geceler	Bülent Ersoy	5	1	5	2	2	1	1	5	1	1	1	5	5	3	2	Atemlos	Helene Fischer	4	3	5	2	5	5	1	5	1	2	4	5	5	3	2	Alousch	Ali Deek	5	5	5	3	5	5	1	5	1	3	5
2522	70	1	Ich will immer wieder dieses Fieber spūr´n	Helene Fischer	5	5	5	3	5	5	2	2	2	5	5	5	5	5	1	Cheri Cheri Lady	Modern Talking	4	5	5	2	5	5	2	4	2	3	2	3	5	2	2	Sacramento	Middle of the Road	4	5	4	4	5	4	4	4	3	4	5
2559	30	2	Whatever it takes	Imagine Dragons	5	4	1	1	5	1	1	1	1	1	1	4	5	1	2	Perfect	Ed Sheeran	5	5	1	1	5	1	1	1	1	1	1	4	5	1	2	Shape of you	Ed Sheeran	5	5	1	1	5	1	1	1	1	1	1
2574	53	2	How you remind me	Nickelback	5	5	3	5	3	3	1	5	1	1	1	4	4	3	2	Scooter	HyperHyper	5	5	5	1	5	5	5	5	1	1	5	5	5	5	2	Mein Bergkamerad	Andreas Gabalier	5	5	5	1	5	1	1	5	1	5	1
2575	27	1	Johnny Däpp	Lorenz Büffel	5	1	4	1	5	5	1	4	1	1	5	5	5	5	2	Viva la Vida	Coldplay	5	1	4	1	1	5	1	5	1	2	1	5	2	5	2	Auf gute Freunde	Böhse Onkelz	5	1	5	1	3	5	2	5	1	1	2
2592	27	1	atemlos	helene fischer	5	5	2	5	5	2	2	4	2	4	4	1	5	4	2	you can leave your hat on	joe cocker	5	2	2	2	4	3	4	3	2	2	2	2	3	5	2	fuck you	lilly allen	5	4	1	2	4	4	5	4	4	2	2
2603	54	1	Atemlos	Helene Fischer	5	5	5	1	5	5	1	1	1	5	5	5	5	3	2	The Summer of 69	Brian Adams	5	5	5	5	1	5	1	3	1	5	5	5	5	3	2	You re in the Army now	Status Quo	3	5	3	5	1	1	1	3	1	5	5
2604	49	1	run to you	brian adams	4	2	3	3	5	1	4	2	1	2	1	1	2	4	2	wind of change	scorpions	2	4	1	4	2	1	2	2	2	4	4	1	3	1	2	white christmas	wham	2	2	2	4	4	2	1	3	4	4	4
2606	41	1	Aserejé The Ketchup Song	Las Ketchup	5	1	5	1	5	5	1	3	1	1	5	5	5	5	2	Don't cha	The Pussycat Dolls	5	2	5	1	5	5	4	5	4	1	3	5	5	5	2	An Tagen wie diesen	Tote Hosen	5	4	4	2	5	5	1	5	1	3	3
2611	25	1	Jungle Drums	Emilia Torrini	4	5	4	1	5	3	2	2	1	1	5	5	5	3	2	Call me maybe	Carlie Rae Jepsen	5	5	4	3	5	3	1	4	1	1	5	5	5	3	2	Blurred lines	Robin Thicke	5	5	5	4	5	4	1	4	1	5	5
2618	24	1	Sweet but Psycho	Ava Max	5	4	2	1	4	2	3	4	2	3	4	4	5	4	2	Wiggle	Jason Derulo	3	4	1	4	4	1	1	1	1	3	4	3	4	4	2	B.Y.O.B.	System of a down	4	2	4	2	3	5	2	4	1	3	2
2621	64	1	I want to break free	Queen	5	5	4	1	1	4	1	4	1	3	4	5	4	3	2	Money for nothing	Dire Straits	5	5	4	2	1	3	1	4	1	1	4	3	4	4	2	Sexy	Marius müller-Westernhagen	5	4	5	1	3	5	1	5	1	1	4
2656	46	2	Ich bin immer noch da	Dagmar Frederic	5	1	1	1	5	5	5	5	1	1	5	5	5	5	2	Champus-Lied	Angelika Mann	5	3	3	3	5	5	5	5	1	3	5	5	5	5	2	Heut' abend hab ich Kopfweh	Ireen Sheer	5	3	5	1	5	5	5	5	1	3	3
2670	36	1	Pray for the Wicked	Panic! at the Disco	5	2	2	1	2	3	1	1	1	1	1	4	4	5	2	Last Christmas	George Michael	5	2	3	2	4	5	1	3	1	1	1	5	5	5	2	Blah Blah Blah	Armin van Buuren	5	1	4	1	1	5	1	3	1	1	1
2672	25	1	Happy	Pharrell Williams	5	4	5	2	5	5	1	5	1	3	4	5	5	2	2	Roxanne	The Police	5	4	4	2	3	5	1	4	1	4	2	5	2	2	2	Shape of You	Ed Sheeran	5	5	4	2	2	5	1	5	1	5	2
2676	38	1	Abenteuerland	Pur	4	4	2	3	4	5	2	5	1	5	5	3	5	3	2	Die immer lacht	Kerstin Ott	5	5	4	1	5	3	1	5	1	5	5	5	5	5	2	Benzema	Capital Bra	5	2	5	1	5	5	1	3	1	5	5
2679	33	1	Smooth Operator	Sade	5	2	4	1	1	5	1	2	1	5	2	5	5	5	2	Breakfast in America	Supertramp	5	1	1	1	5	5	5	5	1	5	5	5	5	5	2	Bakerman	Laid Back	5	5	5	1	5	5	1	2	1	5	5
2680	42	1	Applaus Applaus	Sportfreunde Stiller	5	2	2	2	4	3	2	5	3	4	4	4	4	2	2	Atemlos	Helene Fischer	5	2	2	3	5	3	2	5	2	2	3	5	5	3	2	Komm mit mir ins abenteuerland	Pur	5	5	2	2	5	5	2	5	2	3	3
2681	38	1	Paris	Michelle	5	1	5	5	5	5	1	4	1	5	5	5	5	2	2	When I get older	Beatles	5	2	3	5	3	5	5	5	1	5	4	5	5	5	1	Toy	Netta	5	5	3	1	5	5	1	4	1	5	5
2686	41	1	Blue	Eiffel 65	5	5	4	3	5	4	3	5	2	5	5	5	5	5	2	Perfect	Ed Sheeran	5	5	5	2	5	5	2	5	5	3	3	5	5	5	2	Self esteem	The Offsprings	5	5	3	4	5	5	3	5	3	5	5
2687	41	1	Work, work, work	Rhianna	5	1	4	1	5	5	1	5	1	1	1	5	5	5	2	All you need is love	The Beatles	5	3	4	1	4	4	5	5	1	1	1	5	4	4	2	Abenteuerland	PUR	5	2	4	1	4	4	1	5	1	1	2
2689	37	1	Summer of 69	Bryan Adams	5	4	1	3	4	1	2	3	1	4	5	4	4	1	2	Lemon Tree	Fools Garden	5	5	1	3	5	2	1	4	1	4	5	3	5	2	2	Music	John Miles	5	4	2	4	5	1	2	3	1	5	5
2693	53	1	Abenteuerland	Pur	5	5	5	1	5	5	2	5	1	5	1	5	5	5	2	Wind of change	Scorpions	5	5	5	3	5	5	1	5	1	5	2	5	5	1	2	Sonderzug nach Pankow	Udo Lindenberg	5	5	5	5	5	5	1	5	1	5	5
2703	30	1	Das Lied mit dem....	Dendemann	5	2	4	1	3	5	2	5	1	4	3	5	5	5	2	Sonnentanz	Klangkarussell	5	5	5	5	1	5	1	5	1	5	5	5	5	5	2	Wenn sie tanzt	Max Giesinger	5	4	3	3	5	5	1	5	1	4	4
2708	47	1	I will always love you	Whitney Houston	5	2	5	5	3	5	2	4	2	5	2	5	1	5	2	Diamonds	Rihanna	4	3	4	4	4	4	2	4	2	5	3	5	3	4	2	The final countdown	Europe	4	3	4	5	3	4	2	4	3	3	2
2715	33	1	Lieblingsmensch	Namika	5	5	5	5	5	5	1	5	1	1	3	5	5	1	2	Die die immer lacht	Kerstin ott	5	5	1	5	5	5	1	5	1	5	1	5	5	1	2	Rihana	Umbrella	5	5	5	5	5	5	1	5	1	1	5
2718	46	2	Ohne Dich (Schlaf Ich Heut Nacht nicht ein!)	Münchner Freiheit	4	4	2	5	5	3	1	4	1	5	3	5	2	1	2	Atemlos durch die Nacht	Helene Fischer	5	4	4	5	5	5	1	4	1	5	4	5	5	3	2	Hoch die Hände - Wochenende	Hans Entertainment	5	4	3	5	5	5	1	5	1	5	5
2719	25	2	ROLEX	CAPITAL BRA	5	2	4	4	5	4	1	4	1	3	2	4	5	5	2	Deutschland	Rammstein	2	2	3	1	5	4	3	4	4	2	2	5	2	5	1	Don't Be So Shy	Imany	5	2	5	5	5	5	1	5	1	5	2
2727	23	1	Bratislava	Faber	5	3	4	2	5	4	4	5	3	3	3	5	2	4	2	Die immer lacht	Kerstin Ott	4	4	4	2	5	4	2	3	3	4	3	4	5	4	2	Dicke Anna	Kid Bob	5	3	5	3	5	5	5	5	5	3	3
2728	20	2	Atemlos durch die Nacht	Helene Fischer	5	4	4	1	5	5	1	5	1	5	3	5	5	5	2	Ohne mein Team	BONEZ MC & RAF CAMORA feat MAXWELL	5	3	3	1	5	5	5	5	1	5	5	5	5	5	2	Despacito	Luis Fonsi	5	5	5	1	5	5	1	3	1	5	5
2733	46	2	One to make her happy	Marque	4	2	2	3	4	4	2	2	2	2	2	4	3	2	2	Cherish	Kool & The Gang	4	2	2	2	2	3	4	2	2	2	2	3	3	2	1	Last Christmas	Wham!	5	3	3	2	2	4	3	2	2	2	2
2739	48	2	Sexy	Marius Müller-Westernhagen	5	2	4	1	5	5	5	5	1	2	2	5	4	5	2	Winds of Change	Scorpions	4	1	2	1	2	5	3	5	4	5	1	4	4	5	2	99 Luftballons	Nena	5	5	5	1	5	5	5	5	3	5	5
2743	47	2	Last Christmas	Wham	5	1	4	1	4	4	1	5	1	1	1	5	5	4	2	Sekundenglück	Herbert Grönemeyer	5	4	4	1	5	5	1	5	1	1	1	5	5	5	2	Mensch	Herbert Grönemeyer	4	5	5	1	5	5	1	5	2	4	3
2747	23	1	Je ne parle pas francais	Namika	5	3	4	2	5	4	1	5	1	4	5	5	4	4	2	Cordula Grün	Die Draufgänger	5	1	4	1	5	3	1	3	1	2	2	5	5	2	2	Copacabana	Leon Machère	5	5	2	1	5	4	1	5	1	2	2
2749	23	2	Atemlos	Helene Fischer	5	2	5	1	3	4	2	4	1	5	3	5	5	5	2	Nie mehr Krieg	Naidoo	4	1	1	1	5	4	1	4	5	1	1	4	5	5	2	Jbg3	Farid beng	3	4	4	1	3	1	1	5	1	5	5
2761	58	1	Ein Stern ,der deinen Namen trägt	DJ Ötzi	5	5	5	5	5	5	1	1	1	5	3	5	5	5	2	Chöre	Mark Forster	5	5	5	5	5	5	1	1	1	5	5	5	5	5	2	Tanzen im Regen	Glasperlenspiel	5	5	5	5	5	5	1	1	1	5	5
2762	35	1	Euphoria	Loreen	4	5	1	1	3	5	1	5	1	5	4	5	4	5	2	Get Lucky	Daft Punk	4	4	1	1	1	5	1	5	1	4	2	5	3	5	2	Shape of you	Ed Sheeran	5	4	1	1	5	5	1	5	2	1	4
2770	21	2	Capital Bra Je m'appelle	Capital Bra	4	2	4	2	5	3	2	4	1	5	5	4	5	3	2	Chöre	Mark Forster	5	4	5	4	5	4	2	5	1	5	5	4	5	4	2	Holland	257ers	3	3	4	3	5	2	1	4	1	5	4
2775	59	2	La Isla Bonita	Madonna	4	3	4	1	5	5	5	5	2	5	4	5	5	3	2	Atemlos	Helene Fischer	5	4	3	1	5	5	5	4	1	4	4	5	5	5	2	All Over the World	Electric Light Orchestra	5	4	3	2	4	4	4	5	3	2	2
2778	52	1	From Sarah with love	Sarah Connor	5	5	5	1	5	5	1	5	1	5	5	5	5	5	2	Du hast mich tausend mal belogen	Andrea Berg	5	1	5	1	5	5	1	5	1	1	1	5	5	5	2	My heart will go on	Celine Dion	5	1	5	1	5	5	1	5	1	1	1
2784	54	2	Moves Like Jagger	Maroon 5	4	4	2	4	4	4	1	1	1	1	1	3	4	1	2	Enter Sandman	Metallica	4	1	4	1	1	4	1	4	1	1	1	4	3	4	2	Kill or become	Cannibal Corpse	5	1	5	1	1	5	1	5	1	1	1
2804	62	2	Wonderwall	Oasis	5	4	2	1	4	4	1	5	1	2	2	4	5	4	2	Last Christmas	Wham	5	5	1	4	5	2	1	5	1	4	5	5	5	5	2	How You Remind Me	Nickelback	5	5	1	4	5	4	1	5	1	4	4
2810	61	2	Lemon Tree	Fools Garden	5	5	2	4	3	5	3	5	1	5	4	5	5	4	2	Atemlos	Helene Fischer	5	5	4	1	5	3	1	4	1	2	5	5	3	5	2	Wozu sind Kriege da?	Udo Lindenberg	5	5	5	1	5	5	1	4	2	5	5
2815	49	2	groove is in the heart	Deee lite	4	3	3	4	1	4	1	4	1	5	5	3	5	4	2	Live is live	Opus	4	5	3	2	5	3	1	4	1	5	5	3	5	3	2	My heart will go on	Celin Dion	5	5	5	2	1	5	1	5	1	4	1
2817	51	2	99 Luftballons	Nena	5	4	4	1	5	4	3	3	1	1	1	4	5	3	2	Wind of change	Scorpions	5	4	5	2	3	4	1	4	1	1	1	4	5	3	2	In my mind	Georgi Kay	5	5	4	1	5	5	1	5	1	1	1
2824	25	2	Je ne parle pas français	Namika	5	2	2	2	5	3	1	4	2	5	5	4	4	2	2	Havana	Camila Cabello	5	4	4	2	4	4	1	4	1	4	5	5	4	3	2	Thunder	Imagine Dragons	4	2	2	4	5	2	1	3	1	5	5
2831	49	1	Walking on sunshine	Katharina and the Waves	4	2	4	2	5	5	5	2	2	5	2	5	5	5	2	Life is live	Opus	4	3	5	3	5	2	1	2	1	5	5	5	5	5	2	Mr. Lover Lover	Shaggy	4	5	5	4	5	5	1	5	1	3	5
2847	23	1	Atemlos	Helene Fischer	4	4	5	2	5	5	1	3	1	5	5	5	5	3	2	Willst du	Alligatoah	5	5	5	2	5	5	1	2	1	1	5	5	5	5	2	Tip Toe	Jason Derulo	5	5	5	1	5	5	1	3	1	5	4
2850	46	2	House of the rising sun	Eric Burden	5	1	1	1	1	5	5	5	1	1	1	1	1	5	2	Yesterday	Beatles	5	4	2	4	3	4	1	2	1	4	4	1	5	5	2	Lady in Red	Chris De Burg	5	5	5	1	1	5	1	5	1	3	1
2852	42	2	Atemlos	Helene Fischer	5	4	2	3	5	4	2	5	1	4	2	5	5	5	2	Shape of you	Ed Sheeran	5	4	2	2	5	3	2	5	4	4	4	5	5	4	2	Asphalt Massaka	Farid Bang	5	2	5	2	5	5	1	5	1	1	1
2853	67	1	Baker Street	Raferty	5	5	4	2	2	3	1	4	2	5	4	5	3	4	2	Dieser Weg	Xaviet Neidoo	5	4	5	1	5	5	1	5	1	5	5	5	5	5	2	Sex machine	James Brown	5	4	3	3	5	5	3	4	1	5	5
2865	57	2	Shotgun	George Ezra	5	5	1	3	3	2	1	2	2	2	4	3	5	2	2	Harami	Samra	5	5	2	2	4	4	2	3	1	3	4	3	5	2	2	Next	Ufo361	5	5	2	3	4	3	2	3	2	4	4
2871	39	1	Summer of 69	Brian Adams	5	1	5	1	1	5	1	5	1	3	1	5	3	4	2	Highway to hell	Acdc	5	3	4	3	3	5	2	5	2	3	3	5	3	5	2	Is it love	Ray Garvey	4	3	3	4	3	4	2	4	2	1	2
2877	48	1	Ich kenne nichts	Xavier Naidoo	5	4	5	1	4	5	1	5	1	5	4	5	5	5	2	Geboren um zu leben	Unheilig	5	5	5	1	4	5	1	5	1	5	4	5	5	5	2	Love is in the Air	John Paul Young	5	4	4	1	2	4	5	5	1	3	3
2882	22	2	Atemlos durch die Nacht	Helene Fischer	4	4	4	1	4	3	1	4	1	2	4	5	4	4	2	Look What You Made Me Do	Taylor Swift	4	3	2	2	2	2	1	4	1	2	3	5	3	2	2	Laura	Prinz Pi	5	3	2	2	3	2	5	3	1	2	1
2902	34	1	An Tagen wie diesen	Die Toten Hosen	5	3	1	1	3	5	1	5	1	1	1	5	1	5	2	Zusammen	Fanta 4	5	5	1	1	5	5	1	1	1	1	5	5	5	1	2	Country Roads	Hermes House Band	5	5	1	1	5	5	1	5	1	1	1
2912	56	2	Mensch	Grönemeyer	3	2	1	2	4	2	1	3	1	1	4	3	3	4	2	Junge	Heino	4	2	2	2	2	3	1	3	1	3	4	3	4	3	2	ein bisschen frieden	Nicole	4	2	2	2	5	3	1	3	1	4	5
2918	33	1	Atemlos durch die Nacht	Helene Fischer	5	3	5	5	4	4	1	5	1	5	3	5	5	5	2	Holz	257ers	5	5	2	5	5	5	1	5	1	5	5	5	5	5	2	Love Yourself	Justin Bieber	5	3	1	5	5	5	1	5	1	5	1
2921	44	2	Wenn Sie tanzt	Max Giesinger	5	5	5	5	5	5	2	5	3	5	5	5	5	5	2	Your Song	Rita Ora	5	5	5	3	5	5	1	5	4	4	5	5	5	5	2	I like	Keri Hilson	5	5	5	2	5	5	1	5	3	4	5
2926	45	2	Mama Laudaaa	Almklausi	5	2	4	1	5	1	1	4	1	3	4	5	5	5	2	Atemlos	Helene Fischer	5	3	3	2	4	4	1	4	1	3	3	4	5	5	2	Burger Dance	DJ Ötzi	5	2	4	2	5	5	1	5	1	2	3
2930	26	2	Trompetenkonzert	J. Haydn	4	4	2	5	1	2	1	4	3	5	5	3	3	4	2	Atemlos	Helene Fischer	5	4	3	1	5	5	1	4	1	5	5	5	5	5	2	Turn It Up	Armin van Buuren	4	4	5	1	5	5	1	4	1	5	5
2936	27	2	Vayamos Companeros	Marquess	4	2	3	4	4	2	1	2	1	1	3	5	4	3	2	Pump up the Jam	Swingrowers	5	3	4	5	3	3	2	5	2	4	5	5	5	5	2	Vamos a la Playa	Loona	4	4	2	2	4	5	3	5	2	2	4
2944	26	1	Work	Rihanna	4	3	2	4	5	5	1	5	2	5	5	5	5	5	2	Last Christmas	Wham	5	4	2	3	4	4	2	5	3	3	4	5	5	4	2	Oops i did it again	Britney Spears	5	5	1	5	5	1	1	5	1	3	5
2947	67	2	Roxanne	Police / Sting	5	3	4	3	4	4	1	4	1	1	1	5	5	5	2	Message in a bottle	Police / Sting	5	2	4	3	4	4	1	4	1	1	1	5	5	5	2	Last Christmas	Wham	5	3	3	3	4	4	1	4	1	5	3
2951	28	1	Call me maybe	Carly Rae Jepsen	5	3	4	1	3	4	1	2	1	1	3	5	4	5	2	Macarena	Los del Rio	5	4	5	5	2	4	5	3	4	2	1	4	2	5	2	So wie du bist	Motrip	5	4	1	4	5	4	4	5	3	3	3
2963	49	2	Last Christmas	Wham!	5	2	5	1	2	5	1	4	2	2	3	5	4	5	2	My Heart Will Go On	Celine Dion	5	4	4	1	2	5	1	5	1	2	2	4	5	5	2	Atemlos	Helene Fischer	5	5	5	1	5	4	1	4	3	4	5
2970	57	1	mmm mmm mmm	irgendwas mit Dummis	5	5	5	5	5	5	1	5	1	5	5	5	5	5	2	Life is Life	Opus	5	5	5	3	5	5	1	5	1	5	5	5	5	5	2	Havanna	k.a.	5	5	4	4	2	5	1	5	1	5	3
2980	56	2	Let It Go	Kristen Anderson-Lopez und Robert Lopez (aus dem Disney Film Die Schneekönigin)	2	4	4	4	3	3	1	3	1	1	5	4	2	3	2	99 Luftballons	Nena	4	4	4	2	5	2	1	2	1	5	5	5	5	5	2	Last Christmas	Wham	3	5	4	3	3	3	3	3	3	3	5
2981	21	1	Wavin‘ Flag	K‘naan	5	5	1	3	4	1	2	4	1	4	5	3	5	2	2	Wrecking Ball	Miley Cyrus	5	2	1	3	3	4	1	4	1	4	3	5	4	2	2	Barbara Streisand	Duck Sauce	5	5	4	2	5	4	1	4	1	5	5
2991	30	1	Atemlos	Helene Fischer	5	2	3	1	5	3	2	5	1	5	4	5	5	5	2	American Idiot	Green Day	5	4	1	3	3	5	1	5	1	5	5	5	5	5	2	Für dich	Yvonne Catterfeld	4	5	2	4	5	2	1	5	1	5	5
3006	29	1	Ich Bau ne Stadt für dich	Cassandra Steen & Adel Tawil	5	3	1	3	5	4	1	1	1	4	5	5	5	5	2	Ich bin ich	Rosenstolz	5	1	2	1	5	4	1	1	1	1	4	4	5	3	2	Liebe ist	Nena	4	5	3	1	5	4	1	1	1	1	2
3019	47	2	Dirty Diana	Michael Jackson	4	1	5	1	1	4	4	1	1	1	1	5	4	3	2	White Christmas	Bing Crosby	5	5	3	1	3	3	1	5	3	3	3	4	5	5	2	Chabos wissen, wer der Babo ist	Haftbefehl	5	1	4	5	5	5	1	1	1	1	1
3023	35	1	Lemon Tree	Fools Garden	5	2	4	2	3	4	2	4	2	3	3	4	5	4	2	Paid My Dues	Anastacia	4	2	4	3	3	5	3	4	3	3	3	5	4	4	2	Blue	Eiffel 65	5	3	5	3	5	5	3	5	3	3	3
3035	49	1	Du hast die Haare schön	Tim Toupet	5	1	4	1	5	3	3	5	1	1	2	5	5	5	2	Atemlos durch die Nacht	Helene Fischer	4	4	3	3	4	2	2	4	1	4	4	4	5	4	2	Mamaa Lauda	Almklausi & Specktakel	5	2	5	1	5	4	3	5	1	2	3
3043	31	1	Lebt denn der alte Holzmichel noch	De Randfichten	4	2	3	1	5	4	1	5	1	5	1	4	5	3	2	Schni Schna Schnappi	Joy Gutmann	4	2	3	2	5	2	2	2	2	4	2	3	5	5	2	Cordula Grün	Die Draufgänger	5	2	3	1	5	4	1	5	1	2	1
3047	34	1	Atemlos durch die Nacht	Helene Fischer	5	3	5	1	5	5	2	5	1	3	4	5	5	5	2	The Final Countdown	Europe	5	2	4	2	3	5	1	5	1	5	3	5	5	5	2	The Sound of Silence	Disturbed	5	3	5	2	2	4	1	5	1	2	4
3063	35	1	Hyper Hyper	Scooter	5	4	5	1	5	5	2	5	1	5	5	5	5	4	2	Clocks	Coldplay	4	5	2	2	4	2	1	4	1	5	1	4	4	4	2	Mein Block	Sido	5	2	2	1	5	4	1	5	1	5	4
3068	22	2	PALMEN AUS PLASTIK	BONEZ MC & RAF CAMORA	4	2	2	2	5	3	1	3	1	4	2	5	4	3	2	ABFAHRT	FiNCH ASOZiAL	5	5	4	3	2	4	1	2	2	3	4	5	4	3	2	DURCHGEHEND ONLINE	Die Lochis	4	5	2	1	5	3	1	2	1	5	4
3070	30	1	Auf uns	Andreas Bourani	5	5	5	1	5	5	1	3	1	5	1	5	4	4	2	After the Eulogy	Boysetsfire	3	2	4	1	1	4	5	3	3	3	1	1	1	4	1	Je ne parle pas francais	Namika	5	5	2	4	5	4	1	3	1	5	5
3071	51	1	Wenn sie tanzt	Max Giesinger	5	4	4	2	5	1	1	4	1	5	5	2	5	4	2	Atemlos durch die Nacht	Helene Fischer	5	5	5	5	4	5	1	5	1	5	4	1	5	5	2	Life is live	Opus	3	4	2	5	5	2	2	5	1	5	4
3081	21	2	Atemlos	Helene Fischer	4	3	1	3	5	3	1	4	2	5	4	4	4	1	2	Bad Guy	Billie Eilish	3	4	2	4	4	3	1	2	1	5	5	4	3	1	2	No Roots	Alice Merton	4	4	1	4	5	2	1	2	1	5	5
3086	20	1	Call Me Maybe	Carly Rae Jepsen	5	4	4	3	4	5	1	4	2	1	1	4	5	2	2	Jubel	Klingande	4	2	4	2	1	4	1	2	2	3	4	4	2	4	2	Candy	Robbie Williams	4	2	4	2	5	4	1	4	2	2	4
3097	22	2	Happy	Pharell Williams	4	3	2	2	4	5	1	2	1	4	3	5	3	4	2	Lieblingsmensch	Namika	4	5	2	2	5	4	1	4	2	5	5	5	5	3	2	Cotton Eyed Joe	Rednex	4	3	3	3	5	4	1	2	1	4	4
3130	22	2	80 Millionen	Max Giesinger	5	5	1	1	5	1	1	4	1	5	1	4	5	3	2	pietro lombardi	senorita	5	5	3	3	5	4	1	5	1	2	1	5	5	3	2	louis louis	Kay One	5	5	1	1	5	1	1	1	1	1	1
3131	39	1	Lieblingsmensch	Namika	4	5	4	1	3	1	1	3	1	4	4	3	5	3	2	Beat it	Michael Jackson	5	5	3	5	3	4	1	2	1	5	5	4	3	1	2	Roxanne	The Police	4	5	4	4	2	4	1	4	1	4	5
3192	53	1	Waterloo	Abba	5	2	5	1	3	2	3	4	1	1	2	5	5	3	2	Joyride	Roxette	4	5	5	1	4	4	1	4	1	3	5	5	5	4	2	Dschingis Khan	Dschingis Khan	4	2	4	2	5	3	1	5	1	4	4
3201	21	1	Du hast mich tausend mal belogen	Andrea Berg	4	5	3	1	5	3	1	3	1	4	1	4	5	3	2	Lotusblume	Tobee	3	4	2	1	5	4	1	4	1	2	2	4	5	3	2	Rolex	Capital Bra	4	5	3	1	5	4	3	4	2	5	5
3205	32	1	Atemlos	Helene Fischer	5	2	4	4	3	4	1	4	1	2	1	4	4	4	2	Hände zum Himmel	Kolibris	5	3	4	4	4	4	1	4	1	3	3	4	4	4	2	Die immer lacht	Kerstin Ott	4	3	4	4	5	4	1	3	1	3	2
3209	60	1	17 Jahr blondes Haar	Udo Jürgens	5	5	5	5	5	3	1	5	2	3	5	5	5	5	2	Reeperbahn	Udo Lindenberg	5	5	5	1	5	5	1	5	3	5	2	5	2	5	2	Atemlos durch die Nacht	Helene Fischer	5	5	5	5	5	5	1	5	1	5	5
3217	37	2	Summer of 69	Brian Adams	4	2	4	1	3	3	4	4	1	3	3	2	5	3	2	Auf uns	Andreas Bourani	4	5	4	2	5	2	2	4	1	3	4	3	5	3	2	Du erinnerst mich an Liebe	Ich + Ich	5	5	4	2	4	3	2	4	2	1	3
3233	30	1	Too much too little to late	Johnny Mathis und Deniece Williams	5	2	4	1	1	4	1	4	1	2	2	5	5	2	2	The power of love	Frankie goes to Hollywood	5	4	1	1	2	2	2	5	1	2	2	5	5	1	2	Atemlos	Helene Fischer	4	2	1	1	3	2	2	3	1	5	4
3257	24	1	Sweet home alabama	Kid Rock	5	1	2	2	4	3	2	4	1	4	3	4	5	1	2	Einmal	Mark Forster	4	1	2	3	5	5	1	3	1	2	3	5	4	4	2	Breathin	Ariana Grande	3	5	1	3	4	4	1	1	1	4	4
3261	28	1	rolex	capital bra	5	1	4	3	5	5	1	5	3	4	5	5	5	5	2	Nuttööö	SSIO	5	1	4	2	5	5	1	5	5	3	3	5	5	4	2	Ich ficke dich	Haftbefehl	5	2	3	4	5	5	2	5	3	3	3
3267	34	1	unconditionally	Katy Perry	4	5	2	2	5	1	1	4	1	5	5	2	5	2	2	uprising	MUSE	4	5	2	4	2	2	1	4	1	5	5	4	5	1	2	forgive forget	Daniele Negroni	5	1	4	1	5	2	1	4	4	5	2
3268	30	2	Atemlos	Helene Fischer	4	5	3	4	5	4	1	3	1	5	4	4	5	4	2	Call On Me	Eric Prydz	5	5	4	4	5	4	1	4	1	5	5	5	5	4	2	Pam Pam	Azet	5	4	5	5	5	5	1	4	2	5	5
3270	23	1	Don't gimme that	Boss Hoss	4	4	3	5	4	5	1	2	1	5	5	5	5	4	2	Na na na	Capital Bra, Ufo361	5	3	5	5	5	5	1	1	1	4	4	5	5	5	2	Wie schön du bist	Sarah Conner	3	3	2	4	3	2	1	2	2	4	3
3302	48	1	Maria	Scooter	5	1	4	2	1	5	1	2	1	3	1	5	5	5	2	Mama	Heintje	4	3	2	2	4	4	1	2	1	4	2	1	5	1	2	Internetsuche ergebnislos - war in den 90ern, hat die Morgenstimmung aus der Peer Gynt Suite völlig verhunzt, indem es sie mit Schlagzeug und Gesang unterlegt hat.	Weiblich, dünnes Stimmchen	5	3	4	4	1	5	1	5	3	5	5
3318	39	1	Die immer lacht	Kerstin Ott	4	5	4	2	5	2	2	2	2	4	5	2	5	3	2	Ab in den Süden	Buddy	5	4	3	3	5	2	2	2	1	1	4	4	5	3	2	Geboren um zu leben	Unheilig	4	2	2	2	3	2	1	2	2	2	3
3322	50	2	Purple rain	Prince	5	1	1	1	1	1	1	1	1	1	1	1	5	1	2	Dirty Diana	Michael Jackson	5	1	3	1	1	1	1	1	1	1	1	1	5	2	2	Baboushka	Kate Bush	4	1	4	1	1	5	1	4	1	1	1
3331	47	2	Atemlos	Helene Fischer	5	5	1	1	5	5	1	5	1	5	5	3	5	5	2	Last Christmas	Wham	4	5	1	1	5	5	5	5	1	1	1	5	1	5	2	Bommerlunder	Toten Hosen	4	5	1	1	5	5	1	3	1	5	5
3338	29	1	Never Leave You	Lumidee	5	2	4	2	4	4	2	2	1	1	5	5	5	4	2	069	Haftbefehl	5	2	5	2	5	5	1	2	1	4	4	5	5	4	2	Money	Cardi B	4	4	4	3	5	4	1	3	1	5	4
3339	21	2	Kill this Love	Blackpink	5	3	3	1	5	5	3	5	1	3	3	3	5	3	2	Applaus Applaus	Sportfreunde Stiller	5	5	4	5	5	2	1	3	1	5	5	1	5	1	2	Dunkirk (Soundtrack)	Hans Zimmer	5	5	5	5	1	5	1	5	1	5	5
3345	42	2	Sex Bomb	Tom Jones feat.Mousse T.	5	5	5	1	4	4	1	4	1	4	4	4	4	5	2	Summer of 69	Bryan Adams	5	5	4	2	5	4	1	3	1	2	4	4	5	5	2	I just called to say I love you	Stevie Wonder	4	5	3	2	4	3	1	3	3	4	4
3346	37	1	Ich kenne nichts (das so schön ist wie du)	Xavier Naidoo	5	4	5	1	5	3	1	4	1	1	1	5	5	5	2	Last Christmas	Wham	4	3	2	2	4	4	3	2	4	2	1	4	4	5	2	Ein Stern (der deinen Namen trägt)	DJ Ötzi, Nik P	5	1	4	1	5	5	1	2	1	1	1
3357	35	1	Gamma Ray	Birth Control	5	1	4	1	1	5	1	4	1	1	1	5	5	4	2	Fatasy Girl	Johnny O	4	2	3	1	1	4	5	1	5	2	1	1	1	4	1	Der nette Mann	Böhse Onkelz	4	1	3	2	4	4	4	1	1	1	1
3365	41	1	Brown Girl in the Ring	Boney M	5	3	4	1	4	4	1	3	1	2	1	5	3	5	2	eiffel 65	i'm blue	4	4	4	3	5	4	1	1	1	3	5	5	5	4	2	All-4-One	I swear	4	4	5	3	5	3	1	1	1	3	1
3383	51	1	Born to be wild	Steppenwolf	5	4	2	1	4	4	2	5	1	2	2	4	5	5	2	Das Lied von Manuel	Manuel und Pony	5	4	4	5	5	4	4	5	1	3	3	5	5	5	2	Lebt denn der alte Holzmichel noch	Die Randfichten	5	5	5	5	5	5	4	4	1	3	3
3389	32	1	despacito	luis fonsi	5	4	5	3	5	5	1	4	1	5	3	5	5	4	2	atemlos	helene fischer	5	5	5	4	5	5	1	2	1	4	5	5	5	5	2	this is the life	amy macdonald	4	4	5	4	4	5	1	4	1	5	5
3393	47	2	The final Countdown	Europe	4	3	4	4	5	4	4	4	1	5	5	4	4	4	2	Be-Bop	Ritchie Cole w/Brass	5	1	5	2	1	5	1	5	2	4	4	5	2	5	2	Hey Soulsister	Train	5	4	5	5	5	5	2	5	3	5	5
3395	45	2	Deutschland	Rammstein	5	1	5	1	5	5	3	5	1	3	1	5	5	5	2	Last Christmas	Wham	5	2	5	2	5	5	2	5	2	4	1	5	5	1	2	Losing my Religion	REM	4	4	3	4	5	4	1	4	1	4	3
3406	37	1	Fallen leaves	Billy Talent	4	2	4	3	3	4	1	3	1	3	3	4	5	4	2	Hips don‘t lie	Shakira	5	1	4	2	4	4	2	3	1	2	4	3	5	5	2	The sound of silence	Disturbed	5	5	5	5	2	2	3	3	1	3	3
3409	22	1	Je ne parle pas francais	Namika	4	1	2	1	5	3	1	5	4	2	4	4	4	3	2	Cherry cherry Lady	Capital Bra	4	3	3	1	5	4	2	4	4	2	5	4	5	4	2	Land der Vollidioten	Freiwild	5	1	4	1	5	5	4	5	5	1	2
3412	40	1	Die immer lacht	Kerstin Ott	5	4	4	5	3	5	1	5	1	5	3	5	5	5	2	Blue	Eifel 65	5	3	5	3	3	5	5	5	1	3	3	5	5	5	1	Last Christmas	Wham	4	4	2	4	3	2	2	3	1	4	3
3414	22	2	Lieblingsmensch	Namika	5	5	1	1	5	4	1	5	1	1	5	4	5	5	2	The Sound of Silence	Disturbed	5	4	1	1	1	4	1	5	1	5	1	4	5	4	2	80 Millionen	Max Giesinger	3	5	4	5	5	3	1	3	1	1	4
3418	51	1	Lena	Pur	5	2	2	1	4	2	1	5	1	5	4	2	5	4	2	Lieblingsmensch	Namika	5	2	3	2	4	2	1	5	1	2	4	2	5	2	2	Kogong	Marc Forster	5	4	2	2	5	2	1	5	1	2	4
3426	20	1	Palmen aus Plastik	Bonez Mc & RAF Camora	5	1	4	1	5	3	1	5	1	4	5	5	5	5	2	Kogong	Mark Forster	5	1	1	1	5	2	1	1	1	4	5	3	5	2	2	Je ne parle pas francais	Namika	5	1	4	1	5	5	1	5	1	1	5
3435	44	1	Hier mit Dir	Wincent Weiss	5	5	5	5	5	5	5	5	5	5	5	5	5	5	2	Zuhause	Max Giesinger	5	5	5	5	5	5	5	5	1	1	5	5	5	1	2	Take me to church	Hozier	5	5	5	5	5	5	1	5	5	1	5
3458	46	2	Happy	Pharrell Williams	5	4	2	4	5	3	1	3	1	5	5	3	5	3	2	Caribbean Slide	Julien Believe	5	5	2	1	5	4	2	5	1	5	5	4	5	4	2	Ironic	Alanis Morissette	5	2	2	2	3	4	2	4	2	3	3
3480	24	1	Call Me Maybe	Carly Rae Jepsen	4	2	2	4	4	2	1	2	1	1	3	4	4	4	2	Ein Stern (der deinen Namen trägt)	DJ Ötzi, Nik P.	5	5	4	4	5	3	1	4	1	5	4	5	5	3	2	Last Christmas	Wham!	4	3	4	2	4	4	2	4	1	4	3
3499	31	1	The Ketchup song	Las Ketchup	5	5	4	2	4	4	2	3	1	1	1	4	5	4	2	In der Weihnachtsbäckerei	Rolf Zuckowski	5	3	4	1	5	5	1	4	2	1	2	4	5	4	2	Du bist schön	Alligatoah	5	4	4	1	5	4	3	3	2	1	4
3505	54	1	Der Wein von Samos	Costa Cordalis	3	2	2	1	3	4	1	3	1	3	1	1	5	3	2	Atemlos durch die Nacht	Helene Fischer	4	2	2	2	5	2	1	4	1	2	3	1	5	3	2	Polonäse Blankenese	Gottlieb Wendehals	4	2	2	2	4	4	1	2	1	3	2
3531	59	1	Anton aus Tirol	DJ Ötzi	5	1	2	1	5	5	1	5	1	3	3	4	5	4	2	Deutschland	Rammstein	5	1	2	1	4	5	3	5	1	1	2	5	4	4	2	Alles mit hämmernden Bässen macht mich aggressiv.	Schlechte Tonmischung	5	1	5	1	3	5	3	5	1	1	1
3535	30	2	Sound of Silence	Disturbed	5	5	3	5	1	3	1	4	1	5	5	3	4	4	2	Was du Liebe nennst	Bausa	4	4	4	5	5	4	1	4	1	5	5	4	5	4	2	Willst Du	Alligatoah	5	2	3	4	5	5	1	4	1	5	5
3550	47	1	Skin	Rag‘n bone man	4	3	3	1	1	3	1	2	1	3	3	4	4	4	2	Way down we go	Kaleo	5	4	3	3	1	4	1	4	1	3	3	4	5	4	2	99 Luftballons	Nena	4	4	3	3	2	3	2	4	2	4	5
3567	26	1	Quaterback (oder ähnliche Deutschrap Songs die mittlerweile alle gleich klingen)	KC Rebell	5	5	5	1	5	5	1	4	1	5	5	5	5	5	2	ROLEX (prod. by Beatzarre & Djorkaeff)	CAPITAL BRA, KC REBELL & SUMMER CEM	5	5	3	4	5	4	1	4	1	5	5	4	5	4	2	BELLA CIAO	MIKE SINGER	5	4	3	3	4	5	1	5	5	4	5
3572	31	2	Angel	Kelly Family	1	3	1	2	1	1	1	1	1	3	4	1	3	1	2	Baby	Justin Bieber	5	5	1	1	5	3	1	2	1	5	5	1	5	3	2	St. Anger	Metallica	2	4	3	3	2	1	4	2	3	2	2
3579	28	1	Never leave you uh oh	Lumidee	5	2	5	5	3	5	1	2	1	2	3	5	5	2	2	Gasolina	Daddy Yankee	4	1	2	1	4	5	2	1	1	2	1	5	5	1	2	My Humps	Black Eyed Peas	5	1	3	1	5	5	1	3	1	3	3
3593	38	2	An Tagen wie diesen	Die Toten Hosen	4	4	2	2	5	2	2	4	2	5	5	2	4	2	2	Geboren um zu Leben	Unheilig	5	5	2	2	5	2	1	4	1	5	5	2	5	3	2	Atemlos	Helene Fischer	5	5	2	4	5	2	2	3	1	5	5
3600	20	1	Later Bitches	The Prince Karma	4	4	4	4	5	5	1	5	1	5	5	5	5	4	2	Mad World	Gary Jules	5	5	4	3	1	1	1	4	4	1	1	5	2	5	2	The Girl is Mine	Michael Jackson	4	1	5	1	1	5	5	4	1	5	1
3608	66	2	Mama Mia	Abba	4	3	4	1	2	4	3	4	1	3	5	4	5	4	2	I am a Sailer	Rod Stewart	4	4	4	1	1	4	1	4	1	4	3	4	4	4	2	Rock me Amadeus	Falco	5	2	5	1	4	5	2	3	1	3	3
3611	41	2	Summer of 69	Bryan Adams	5	1	4	4	3	5	2	5	1	2	1	5	3	4	2	Dicke Titten Kartoffelsalat	Ikke Hüftgold	5	2	2	2	5	5	1	5	1	1	3	5	5	5	2	Auf gute Freunde	Böse Onkelz	5	4	4	1	4	5	5	5	1	1	3
3619	49	1	Atemlos	Helene Fischer	5	1	5	5	5	5	1	5	1	1	5	5	5	5	2	Baller los	Mero	5	1	5	1	5	5	1	5	1	5	1	5	5	5	2	Hurt	Johnny Cash	2	1	3	5	1	3	1	3	5	1	1
3622	19	2	Mit den Jungs	187 Strassenbande	5	4	5	1	5	5	1	5	1	1	5	5	5	5	2	Ich hasse dich zu lieben	Hämatom	1	2	4	1	1	5	5	4	5	4	1	1	2	4	1	80 Millionen	Max Giesinger	4	5	2	3	5	4	1	4	1	1	2
3626	42	2	Atemlos	Helene Fischer	5	4	4	1	5	2	2	4	2	4	2	4	5	4	2	Last Christmas	Wham!	4	4	3	3	4	2	2	4	2	3	2	4	3	4	2	Mein Block	Sido	5	3	4	3	5	4	2	4	2	4	4
3638	24	1	Guten Morgen, Sonnenschein	Nana Mouskouri	2	1	5	3	4	3	5	3	4	2	2	5	5	5	1	Disco Pogo	Atzen	5	1	5	1	5	5	5	5	1	1	2	5	5	5	2	Umbrella	Rihanna	4	2	3	1	4	5	5	5	5	1	2
3654	29	2	Milk and Toast and Honey	Roxette	5	4	3	5	5	2	1	1	1	1	5	5	5	3	2	Learnin' to Fly	Tom Petty	4	5	2	4	5	2	1	4	1	3	4	3	2	4	2	So I Got to Groove	Tower of Power	5	4	2	2	5	3	3	3	2	3	3
3655	40	1	Gute Laune	Sven Väth	4	4	4	2	3	4	4	4	3	2	3	3	5	4	2	Schnappi das kleine Krokodil	Joy Gruttmann	4	5	3	2	5	3	4	4	2	4	3	4	4	2	2	No Limit	2Unlimited	5	5	5	3	4	5	1	3	2	3	4
3665	24	2	Das Beste	Silbermond	5	4	4	1	5	4	1	4	1	3	1	4	5	5	2	Mussorgsky	Bilder einer Ausstellung	4	5	4	2	3	4	1	5	1	5	4	5	5	4	2	Ingo ohne Flamingo	Saufen morgens mittags abends	5	5	5	5	5	5	3	2	3	2	1
3667	48	1	Es war Sommer	Peter Maffay	5	3	2	4	5	1	1	1	1	4	4	1	2	2	2	Hyper Hyper	Scooter	5	5	3	4	5	4	1	1	1	5	5	4	5	1	2	Atemlos durch die Nacht	Helene Fischer	4	5	1	4	5	1	1	1	1	4	5
3674	39	1	Happy	Pharrell Williams	5	1	4	1	5	2	1	3	1	5	5	5	5	5	2	Atemlos	Helene Fischer	4	5	3	3	5	1	1	3	1	5	5	5	5	2	2	Lieblingsmensch	Namika	4	5	3	1	5	1	1	3	1	4	4
3693	44	1	In the Air tonight	Phil Collins	4	5	3	2	2	2	1	2	2	3	3	3	5	5	2	Anton aus Tirol	DJ Ötzi	5	2	3	3	5	4	2	3	2	2	2	4	5	5	2	Schnappi, das kleine Krokodil	-	3	2	3	3	5	5	1	2	1	1	2
3722	48	1	Live is live	Opus	5	5	5	1	5	5	1	5	1	5	5	5	5	3	2	Come on Eileen	Dexys Midnight Runners	5	5	5	5	5	5	1	5	1	5	5	5	5	5	2	Rooftop	Nicole Santos	5	5	5	1	5	5	1	5	1	5	5
3734	47	2	Die immer lacht.	Stereoact	5	3	2	1	5	5	1	2	1	4	4	5	5	1	2	Lieder	Adel Tawil	4	4	1	2	5	4	1	3	1	1	3	4	3	1	2	Tage wie dieser	Die toten Hosen	4	3	1	3	4	3	1	3	1	4	2
3737	50	2	Rolex	Capital Bra	5	3	1	2	5	4	2	4	1	2	3	3	4	3	2	In My Mind	Gigi D'Agostino	4	5	2	3	4	3	1	1	1	4	4	1	5	4	2	For You	Sido	5	5	2	2	5	5	1	4	1	2	5
3738	36	2	What are you waiting for	Nickelback	5	5	3	1	2	5	1	5	1	1	4	1	5	1	2	Lieblingsmensch	Namika	4	5	1	5	5	4	1	1	1	5	5	1	5	1	2	Herz über Kopf	Joris	5	5	3	3	5	5	1	4	1	5	5
3741	18	2	Mercury	GHOSTEMANE	4	1	4	1	1	5	2	5	4	4	3	1	4	5	2	Despacito	Luis Fonsi	5	1	1	1	5	1	2	1	1	5	5	5	3	5	2	Watch Me Fall	Lil Xan	5	5	5	5	5	1	1	2	1	5	1
3745	51	2	Die immer lacht	Kerstin Ott	5	4	4	4	3	4	1	3	1	3	2	4	5	3	2	Words	F.R. David	5	5	4	4	5	4	2	5	1	3	1	5	5	3	2	Don’t worry be happy	Bobby McFerrin	5	5	5	3	5	5	1	5	1	1	1
3751	32	1	I Know You Want Me	Pitbull	5	3	4	2	5	5	1	5	1	4	5	5	5	4	2	Neue Deutsche Welle	Fler	5	2	4	5	5	5	2	5	3	3	2	5	5	5	2	PONPONPON	Kyari Pyamu Pyamu	5	1	5	1	5	5	2	4	1	4	5
3760	62	1	like a prayer	Madonna	5	5	3	3	5	3	1	3	1	1	5	1	5	1	2	Beautiful Day	U2	5	5	3	3	5	1	1	3	1	3	5	1	5	3	2	Queen of Chinatown	Amanda Lear	5	5	3	2	5	4	1	3	1	1	5
3775	34	2	Atemlos	Helene Fischer	5	4	4	3	5	5	5	5	1	3	4	5	5	5	2	drei weiße Tauben	EAV	5	3	4	2	5	5	4	4	1	3	3	5	5	5	2	SpongeBob SquarePants Theme	Painty The Pirate and Kids	5	5	5	1	5	5	4	5	1	3	3
3776	45	2	You are my heart you are my soul	Modern talking	5	4	5	1	5	5	3	5	5	5	5	5	5	3	2	Lemon tree	Fools garden	5	5	3	3	5	5	3	5	5	4	5	4	5	3	2	Chery chery lady	Modern talking	5	5	5	5	5	5	5	5	5	3	5
3777	52	1	Tausend Tattoos	Sido	4	3	3	2	5	4	1	3	1	5	5	5	5	4	2	Lieblingsmensch	Namika	5	3	3	2	5	5	1	5	1	5	5	5	5	3	2	je ne parle pas francais	Namika	5	3	3	4	5	5	1	5	1	5	5
3780	81	1	kann ich nicht definieren: Kaufhausmusik, z.B. bei REWE	undefinierbare Hintergrundmusik	5	4	4	4	4	1	1	5	4	5	4	5	5	5	2	undefinierbare songs amerikanischer Art, primitive Musik, keine Einzeltitel	Über youtube so etwas zu finden ist unmöglich. Ich höre niemals im privaten Bereich solche Musik	5	4	4	3	5	5	2	5	2	5	5	5	5	5	2	geht doch nicht!!!!	geht nicht! sogenannte Musik des Unterhaltungsgenres ist mir grundsätzlich zuwider	5	5	5	5	5	5	5	5	5	5	5
3784	50	1	Vincent	Sarah Connor	5	3	3	3	5	5	1	5	1	3	3	5	5	3	2	Girls just want to have fun	Cindy Lauper	5	4	3	2	4	3	1	5	1	3	4	5	5	5	2	Sonderzug nach Pankow	Udo Lindenberg	5	5	5	3	5	5	1	5	1	3	3
3785	35	2	Atemlos	Helene Fischer	5	1	5	1	4	5	1	5	1	4	1	5	5	5	2	Mama	Heintje	5	5	5	1	4	2	1	5	1	5	1	5	5	5	2	Wer Liebe lebt	Michelle	4	5	5	3	4	1	4	5	1	3	1
3789	30	1	Cosas de la Vida	Eris Ramazzotti & Tina Turner	5	1	4	3	3	5	5	5	1	1	1	5	5	5	2	Solo	Clean bandit ft. Demi Lovato	4	3	1	4	5	1	1	4	1	5	5	3	1	3	2	Fairytale gone bad	Sunrise Avenue	5	5	1	3	5	5	1	5	1	3	3
3814	39	2	Wolke 10	Mero	5	4	4	1	5	5	1	5	1	5	5	3	5	4	2	Next	ufo361	4	5	2	3	5	5	1	4	1	3	5	4	5	3	2	Bad Guy	Billie Eilish	3	2	4	2	3	4	1	2	1	3	2
3816	20	1	Everybody	Backstreet Boys	5	1	3	1	3	3	1	5	1	3	2	3	5	4	2	Macarena	Los del Rio	5	4	4	1	5	4	1	5	1	4	3	5	5	5	2	Single Ladies	Beyonce	4	1	4	3	4	5	1	3	2	3	2
3826	36	2	Last Christmas	Wham!	5	4	3	3	5	5	3	4	1	4	4	5	5	4	2	Atemlos durch die Nacht	Helene Fischer	5	4	4	3	5	4	2	4	1	4	5	4	5	4	2	Je ne parle pas français	Namika	3	4	2	3	4	4	2	3	1	4	4
3831	59	2	Psychosocial	Slipknot	4	4	5	3	1	4	1	1	1	1	1	3	4	1	2	river flows in you	Yiruma	3	5	1	3	1	2	1	1	1	4	3	5	4	1	2	Nessun dorma	Puccini	4	4	2	1	1	4	1	4	1	1	1
3836	36	1	Atemlos	Helene Fischer	5	1	5	1	5	5	1	5	1	4	5	5	5	5	2	sorry, you're not a winner	Enter Shikari	4	1	5	1	2	5	1	5	1	4	5	5	5	5	2	WMCA	Village People	5	2	5	2	5	5	4	5	1	4	5
3837	28	2	Poker face	Katy Perry	5	5	5	5	4	5	3	5	3	5	5	3	5	5	2	Atemlos	Helene Fischer	5	5	5	5	5	5	2	5	5	3	5	5	5	5	2	80 Millionen	Max Giesinger	5	5	5	5	5	5	3	5	5	3	5
3840	58	2	Atemlos	Helene Fischer	5	4	5	1	5	5	1	5	1	5	5	5	5	5	2	Dreams are my reality	Richard Sanderson	5	5	5	1	5	5	5	5	1	5	5	5	5	5	2	Mensch	Herbert Grönemeier	5	4	5	1	5	5	1	5	1	1	5
3849	28	1	In my Mind	Gigi D'agostino	5	5	5	1	5	5	1	5	1	1	1	5	5	5	2	Astronaut	Sido	5	5	5	1	5	5	1	5	1	1	1	1	5	5	2	Sweet but Psycho	Ava Max	4	5	3	2	4	4	1	4	1	4	4
3858	39	2	Atemlos durch die Nacht	Helene Fischer	5	2	4	1	4	4	4	4	1	5	1	5	5	1	2	Summer of 69	Bryan Adams	5	4	3	1	4	3	4	3	1	2	2	2	3	2	2	The sound of silence	Disturbed	5	4	1	4	1	1	1	3	1	4	4
3861	23	2	Haus am See	Peter Fox	4	5	2	4	3	3	2	4	2	4	5	5	5	4	2	Willst du	Alligatoah	4	2	2	3	4	4	4	4	3	3	2	4	3	3	1	Bohemian Rhapsody	Queen	5	2	4	3	4	5	2	5	2	4	2
3874	36	1	Total Eclipse of the Heart	Bonnie Tyler	5	2	2	2	4	4	2	4	1	1	3	5	4	3	2	Nur kurz die Welt retten	Tim Bendzko	4	5	1	5	3	1	1	4	1	5	4	2	3	1	2	Symphonie	Silbermond	4	5	1	5	4	1	1	3	1	1	4
3881	54	2	You and me	Milow	5	3	1	1	5	1	1	3	1	2	2	4	5	4	2	Auf uns	Andreas Bourani	5	5	1	1	5	1	1	1	1	1	1	2	5	1	2	Mut	Herbert Grönemeyer	5	5	3	1	5	4	1	4	4	1	1
3895	41	1	Bicycle Race	Queen	5	3	2	2	3	4	3	4	1	2	1	4	5	3	2	Summer of 69	Brian Adams	5	4	2	4	3	4	3	3	1	2	2	4	5	2	2	Here we go again	Abba	5	3	2	2	4	4	2	4	2	2	2
3932	23	1	Despacito	Luis Fonsi	5	4	2	4	4	3	5	4	2	4	4	5	5	5	2	Little Hollywood	Alle Farben	5	5	3	5	3	4	2	4	1	1	4	5	5	4	2	Ai Se Eu Te Pego	Michel Telo	5	4	3	4	5	5	1	5	1	5	4
3935	22	2	Was du Liebe nennst	Bausa	5	4	5	2	5	5	1	5	1	5	3	4	5	5	2	Grenade	Bruno Mars	5	1	3	1	5	5	2	4	2	5	1	5	1	5	2	Je ne parle pas français	Namika	3	4	2	3	4	3	1	4	1	3	3
3937	70	2	rock it	Offenbach	5	5	4	3	5	4	3	5	2	4	4	5	5	5	2	Einmal	Mark Forster	5	5	4	4	5	4	2	5	4	4	4	5	5	4	2	Donnerstag aus Licht	K-H Stochhausen	5	1	4	2	3	5	5	5	2	3	3
3941	39	2	Despacito	Luis Fonti	5	5	4	5	4	4	3	5	3	4	3	5	5	5	1	Atemlos	Helene Fischer	5	4	4	4	4	5	4	5	4	5	5	5	5	5	2	Last Christmas	Wham	5	5	5	4	5	5	5	5	5	5	5
3944	27	1	Sidekick	Rancid	4	1	3	1	4	2	3	4	1	4	4	5	5	4	2	Television	Bad Religion	4	2	2	3	5	5	1	3	1	2	1	5	5	3	2	Bicycle Race	Queen	4	1	2	4	5	5	1	2	1	3	2
3947	29	1	Like a prayer	Madonna	4	5	2	2	2	2	1	5	1	5	1	5	3	4	2	Vincent	Sarah Connor	5	2	5	5	5	5	1	5	1	5	1	5	5	5	2	I will survive	Gloria Gaynor	4	5	1	4	5	1	1	5	1	5	1
3950	22	1	The Sky is Crying	Gary B.B. Coleman	4	4	4	3	3	4	1	2	1	5	4	4	4	2	2	God is a woman	Ariana Grande	4	5	2	2	1	4	1	1	1	5	2	3	5	2	2	Bigroom Blitz	Scooter	4	2	4	2	4	5	1	2	1	5	4
3952	22	1	Human	The Killers	4	1	4	1	1	4	1	4	1	4	4	5	3	4	2	Con Calma	Daddy Yankee & Snow	5	1	4	1	1	1	1	4	1	1	3	5	4	3	2	Keine Maschine	Tim Bendzko	5	4	1	1	5	3	1	4	1	4	2
3960	21	1	“Shape of you”	Ed Sheeran	4	2	5	4	4	2	1	1	1	3	2	2	4	4	2	“SexyBack”	Justin Timberlake	4	3	5	4	4	3	1	2	1	2	4	2	5	4	2	“Claws in your back”	Julien Baker	4	2	3	1	2	4	4	4	5	2	1
3961	69	2	Herzilein	Wildecker Herzbuben	5	3	4	2	5	4	2	5	2	3	2	5	5	4	2	Fiesta Mexicana	Rex Gildo	5	3	4	2	5	5	4	5	2	3	2	5	5	4	2	Schwarzbraun ist die Haselnuss	Heino	5	4	4	2	5	5	4	5	2	3	4
3962	30	2	End of the world	R.E.M.	5	4	1	2	5	1	1	3	1	5	5	4	5	1	2	500 PS	Bonez MC & RAF Camora	5	2	3	2	5	4	3	5	1	5	5	4	5	2	2	Imitation of life	R. E. M.	4	1	1	5	1	1	1	2	1	5	1
3968	21	1	Nur noch Schuhe an	Mickie Krause	5	1	5	1	5	5	3	5	4	1	5	5	5	5	2	Cocaina	Mozzik	5	4	4	4	5	5	1	5	1	5	5	5	5	2	2	I gotta feeling	Black eyed peas	5	5	2	5	5	4	1	4	1	5	5
3975	47	1	rock me baby	johny nash	4	4	4	2	5	3	1	5	1	5	5	3	5	3	2	girls, girls, girls	von sailor von 1976	5	5	5	1	5	5	5	5	2	2	5	5	5	5	2	Santa Maria	Roland Kaiser	3	4	2	5	5	2	1	2	1	5	5
3976	24	2	Lieblingslied	Die Lochis	4	5	2	2	5	2	1	1	1	4	1	2	4	2	2	How it is	Bibi H	1	5	2	2	4	1	1	2	3	4	4	3	5	2	2	Nur ein Tanz	Pietro Lombardi	1	3	3	4	5	4	1	4	2	1	3
3985	74	2	deutsche nationalhymne	haydn	5	5	1	5	5	1	3	3	1	5	4	2	5	3	2	lezter satz der 9.symphonie v. beethoven	beethoven	5	5	4	4	5	1	5	2	1	5	5	1	5	4	2	don`t worry be happy	mc ferrin	5	5	2	4	4	1	1	2	1	1	1
3993	41	1	Cherry Cherry Lady	Capital Bra	4	2	1	3	1	3	4	2	1	2	1	2	1	4	2	Pigalle	Bill Ramsey	3	3	2	3	4	2	2	1	1	2	2	3	2	3	2	Tarantella	Orsello Federico	3	2	3	2	2	2	1	2	3	3	2
4002	20	1	Despacito	Luis Fonsi	5	3	1	1	1	4	1	5	1	2	1	5	5	2	2	80 Millionen	Max Giesinger	4	3	2	4	5	4	1	2	1	3	5	5	4	2	2	Break up with you girlfriend, I am bored	Ariana Grande	5	5	2	3	5	5	1	5	1	3	5
4004	29	1	Call me maybe	Carly Rae Jepsen	5	1	4	1	3	4	2	2	1	2	2	4	4	5	2	Ein Kompliment	Sportfreunde Stiller	5	3	5	2	3	4	1	4	1	2	3	4	5	5	2	Despacito	Luis Fonsi feat. Daddy Yankee	5	1	4	1	2	4	2	3	1	2	1
4006	69	1	Apache	Shadows	5	1	5	1	1	5	4	5	5	1	1	1	1	5	2	Walk of Life	Dyar Straits	5	2	5	1	2	4	4	5	4	1	4	1	2	5	2	Pelléas et Melisande	Claudia Debussy	4	5	2	1	1	2	1	1	4	4	4
4008	54	2	Panic at the disco	High Hopes	5	2	5	1	5	5	1	5	1	1	3	5	5	3	2	Herzilein	Wildecker Herzbuben	5	4	2	2	5	4	1	5	1	2	5	5	5	1	2	Katy Perry	Firework	5	3	5	2	4	5	1	4	1	2	3
4011	71	1	Wayfaring Sounds	Herbert Brün	2	3	1	2	1	3	2	3	4	4	2	3	1	3	2	Dein ist mein ganzes Herz	Ernst Kozur	5	5	4	3	5	3	1	4	2	4	3	4	3	5	2	Von Apfelblüten einen Kranz	Rene Kollo	3	4	4	3	5	2	3	5	3	4	2
4017	22	1	Hubba Bubba	Massiv & Capital Bra	5	1	2	1	5	3	1	2	1	4	3	4	4	2	2	Jar of Hearts	Christina Perri	4	1	1	2	2	4	4	3	4	1	1	1	1	3	1	Nein Mann	Laserkraft 3D	3	3	2	2	4	2	1	2	1	1	4
4028	27	2	Einer dieser Steine	Sido	4	5	5	5	5	4	3	4	2	4	5	5	5	4	2	Grenade	Bruno Mars	4	3	4	4	5	4	4	5	1	5	4	4	5	5	2	So Perfekt	Casper, Marteria	5	4	5	3	5	5	3	5	2	5	3
4029	31	2	Wahnsinn	Wolfgang Petry	5	4	4	1	5	5	5	5	1	2	1	5	5	5	2	The final countdown	Europe	5	2	5	2	5	5	4	5	1	2	1	5	5	5	2	Ayo technology	Milow	5	1	4	1	5	5	5	5	5	1	1
4039	25	1	Joana (Du geile Sau)	Peter wackel	5	2	4	2	5	4	5	4	1	2	3	5	5	4	2	Perfect	Ed Sheeran	4	3	2	4	2	4	3	5	5	4	2	4	3	5	2	Satellite	Lena Meyer-Landrut	5	5	5	2	5	5	2	5	1	5	4
4043	30	2	Pocahontas	annenmaykantereit	4	4	2	2	4	3	1	2	3	2	3	2	3	3	2	Wind of Change	Scorpions	3	3	1	2	4	2	1	1	4	2	3	2	3	3	2	Everybody	Backstreet Boys	4	3	4	2	3	5	1	3	2	3	3
4050	37	2	Dillema	Nelly	5	4	5	5	4	3	2	4	1	2	3	4	5	4	2	Lindenstraße Titelmelodie	Jürgen Knieper	4	5	4	2	1	3	5	4	2	3	3	3	5	4	2	Who wants to live forever	Queen	4	3	3	2	2	3	5	4	4	1	2
4054	23	1	How Much Is The Fish?	Scooter	5	1	4	1	5	5	1	4	1	1	3	5	5	5	2	And We Danced (feat. Ziggy Stardust)	Macklemore	5	2	5	1	5	5	1	4	1	1	2	5	5	5	2	Hulapalu	Andreas Gabalier	5	2	5	1	5	4	1	3	1	1	3
4067	23	1	Star Shopping	Lil Peep	4	1	4	5	1	4	5	5	5	1	1	2	1	5	1	Chandelier	Sia	1	4	4	5	1	5	1	5	3	3	1	4	3	5	2	We are young	Fun	5	5	2	1	5	3	1	5	1	5	4
4076	69	2	wild thng	the troggs	5	5	5	5	5	5	1	5	1	1	1	4	5	3	2	On the road again	Canned Heat	5	5	5	5	5	5	1	5	1	1	4	5	5	5	2	Sinfonia domestica	Richard Strauss	5	5	3	5	1	1	1	5	1	1	1
4081	26	2	Photograph	Nickelback	4	4	4	4	3	2	1	4	1	5	5	4	5	4	2	The Logical Song	Scooter	5	2	5	2	5	5	3	5	5	1	3	5	5	5	2	Halb Mensch, halb Nase	SSIO	5	5	5	1	5	5	5	5	4	3	3
4099	25	3	Stolen Dance	Milky Chance	5	4	4	1	5	3	1	4	1	4	4	4	5	5	2	I'm Yours	Jason Mraz	5	5	3	4	5	3	3	5	1	4	4	4	5	3	2	Big In Japan	Alphaville	4	5	4	3	5	2	2	4	1	4	4
4105	80	1	Küssen kann man nicht alleine	Stephan Raabe	5	1	1	5	5	4	1	4	1	1	1	4	3	3	2	Im Süden	Edgar Elgar	4	3	2	4	1	3	1	3	1	1	3	4	4	4	2	Angels Carol	John Rutter	4	3	1	4	3	1	1	2	2	4	2
4115	29	1	Nine Million Bicycles	Katie Melua	4	5	4	1	5	5	1	5	1	5	2	4	5	4	2	Jackie Chan	Tiesto, Dzeko, Preme, Post Malone	5	5	4	1	5	5	1	4	1	5	5	4	5	5	2	No tears left to cry	Ariane Grande	5	5	4	1	5	5	1	5	1	5	5
4122	46	1	You're my heart, you're my soul	Modern Talking	5	4	4	1	5	5	3	4	1	3	3	5	5	4	2	Schön ist es auf der Welt zu sein	Roy Black	5	3	2	3	4	4	2	4	2	3	3	4	5	3	2	Felicità	Al Bano & Romina Power	5	4	3	3	4	3	1	3	1	4	3
[truncated: 24 more columns]

## Sheet: session1
Participant	Stim-01-01-Andreas-Bourani-Auf-uns-LLS.wav	Stim-01-01-Andreas-Gabalier-Hulapalu-LLS.wav	Stim-01-01-Bjorn-Ulvaeus-Dancing-Queen-LLS.wav	Stim-01-01-Canned-Heat-On-The-Road-Again-LLS.wav	Stim-01-01-Capital-Bra-Benzema-LLS.wav	Stim-01-01-Deutsches-Volksmusik-Ensemble-O-du-frohliche-LLS.wav	Stim-01-01-El-Profesor-Bella-Ciao-HUGEL-Remix-LLS.wav	Stim-01-01-Hailee-Steinfeld-Capital-Letters-LLS.wav	Stim-01-01-Ich-Ich-Pflaster-LLS.wav	Stim-01-01-Markus-Becker-Das-rote-Pferd-LLS.wav	Stim-01-01-Mickie-Krause-Geh-mal-Bier-hol-n-GmBh-LLS.wav	Stim-01-01-Modern-Talking-You-re-My-Heart-You-re-My-Soul-LLS.wav	Stim-01-01-Robin-Thicke-Blurred-Lines-LLS.wav	Stim-01-01-Rosenstolz-Ich-bin-ich-Wir-sind-wir-LLS.wav	Stim-01-01-Roy-Black-Du-bist-nicht-allein-LLS.wav	Stim-01-01-Schwesta-Ewa-Schubse-den-Bullen-LLS.wav	Stim-01-01-Soft-Cell-Tainted-Love-LLS.wav	Stim-01-01-Sportfreunde-Stiller-Ein-Kompliment-LLS.wav	Stim-01-01-The-Troggs-Wild-Thing-LLS.wav	Stim-01-01-Tiesto-Jackie-Chan-LLS.wav	Stim-01-02-Amy-Macdonald-This-Is-The-Life-LLS.wav	Stim-01-02-Katie-Melua-Nine-Million-Bicycles-LLS.wav	Stim-01-02-Liam-Payne-For-You-Fifty-Shades-Freed-LLS.wav	Stim-01-02-Mark-Medlock-Mamacita-LLS.wav	Stim-01-02-Maroon-5-Animals-LLS.wav	Stim-01-03-Avicii-Hey-Brother-LLS.wav	Stim-01-03-Carly-Rae-Jepsen-Call-Me-Maybe-LLS.wav	Stim-01-03-Melissa-Etheridge-Like-The-Way-I-Do-LLS.wav	Stim-01-03-The-Rolling-Stones-It-s-Only-Rock-n-Roll-But-I-Like-It-LLS.wav	Stim-01-04-Abba-Mamma-Mia-LLS.wav	Stim-01-04-Chris-De-Burgh-The-Lady-In-Red-LLS.wav	Stim-01-04-Die-Orsons-Ventilator-LLS.wav	Stim-01-04-Scorpions-Wind-Of-Change-LLS.wav	Stim-01-05-Drake-God-s-Plan-LLS.wav	Stim-01-05-Ellie-Goulding-Love-Me-Like-You-Do-LLS.wav	Stim-01-05-Helene-Fischer-Atemlos-durch-die-Nacht-LLS.wav	Stim-01-05-Rammstein-Du-hast-LLS.wav	Stim-01-07-Rihanna-Man-Down-LLS.wav	Stim-01-08-blink-182-All-The-Small-Things-LLS.wav	Stim-01-08-Fehlfarben-Ein-Jahr-Es-geht-voran-LLS.wav	Stim-01-09-Luis-Fonsi-Despacito-LLS.wav	Stim-01-09-Maroon-5-Girls-Like-You-LLS.wav	Stim-01-10-Ariana-Grande-no-tears-left-to-cry-LLS.wav	Stim-01-10-Dexys-Midnight-Runners-Come-On-Eileen-LLS.wav	Stim-01-11-Red-Hot-Chili-Peppers-Catholic-School-Girls-Rule-LLS.wav	Stim-01-12-Bryan-Adams-Everything-I-Do-I-Do-It-For-You-LLS.wav	Stim-01-12-Nicki-Minaj-Anaconda-LLS.wav	Stim-01-13-Kastelruther-Spatzen-Ein-Gluck-dass-es-die-Liebe-gibt-LLS.wav	Stim-100-In-der-WeihnachtsbÃ¤ckerei-Rolf-Zuckowski.mp3.wav
sess1_1953	1	1	7	5	1	4	4	4	2	1	1	1	3	2	1	1	6	1	1	1	4	5	5	1	4	2	1	7	4	6	3	1	1	1	5	2	1	4	1	1	1	1	3	4	6	3	1	1	1
sess1_1065	2	1	6	4	1	5	1	4	1	1	1	3	3	3	1	1	6	2	5	2	5	6	5	3	3	4	6	5	4	6	5	1	7	2	4	1	1	2	5	2	2	3	3	4	1	7	1	1	6
sess1_1141	1	1	5	7	1	2	2	2	2	1	1	2	4	2	2	4	5	4	5	1	4	7	2	1	3	2	2	3	5	3	4	2	4	4	2	2	3	3	4	6	1	2	2	4	4	3	3	1	2
sess1_1302	3	2	3	4	1	4	2	3	4	2	2	3	2	3	3	2	6	4	5	2	6	5	2	3	2	3	3	1	3	4	2	2	2	1	3	3	1	2	5	5	2	1	1	4	3	2	3	1	4
sess1_1340	5	1	6	6	4	4	3	4	5	1	1	1	6	3	2	1	5	4	6	5	6	6	5	1	4	4	6	3	6	6	2	3	2	6	3	2	4	4	3	7	5	4	3	4	3	1	2	1	1
sess1_1347	4	2	7	7	5	2	5	2	5	1	1	1	5	2	5	2	7	4	7	4	7	7	4	4	4	3	4	5	6	6	5	5	5	5	4	1	7	5	4	5	6	5	4	6	4	4	3	1	1
sess1_152	1	1	6	7	1	7	3	3	4	1	1	1	1	3	3	1	7	3	7	3	5	4	2	2	2	1	1	2	6	2	4	4	3	4	3	3	4	3	6	4	5	4	2	7	5	2	2	1	7
sess1_1608	2	1	4	4	3	3	2	3	2	1	1	2	4	1	3	3	4	3	3	3	3	5	2	2	2	2	3	3	3	4	3	2	4	4	2	2	2	3	4	5	2	2	3	5	2	2	3	1	3
sess1_1627	1	1	4	3	2	2	2	2	1	1	1	1	5	1	4	3	5	2	7	3	4	5	2	3	3	3	4	7	6	4	3	1	2	4	2	1	4	4	4	5	1	2	3	4	4	3	5	1	4
sess1_1847	5	1	7	7	5	1	1	1	2	1	1	1	6	4	6	4	6	1	4	1	5	4	1	1	1	1	5	5	2	5	4	1	1	6	1	1	2	3	4	6	1	2	1	6	1	2	5	1	1
sess1_1851	3	3	7	3	1	5	1	6	5	1	1	1	5	6	1	1	5	1	3	3	1	2	4	2	3	3	7	4	5	6	4	1	1	2	7	3	7	2	6	7	4	3	3	7	2	3	1	1	1
sess1_19	3	1	5	1	1	3	7	5	3	4	1	2	3	1	1	1	5	5	2	5	2	1	4	1	2	7	5	2	3	5	1	7	2	1	5	1	6	1	5	3	2	4	4	3	3	1	3	1	4
sess1_1901	3	1	5	4	1	4	2	3	2	1	1	1	3	4	3	1	4	2	5	3	4	4	3	3	3	4	4	4	4	5	5	2	5	2	3	1	1	1	4	3	2	3	4	4	3	5	1	1	4
sess1_1965	2	1	5	4	4	2	4	4	4	2	1	6	4	1	4	5	5	4	5	5	4	5	3	3	3	4	5	4	4	3	4	2	4	5	2	2	5	4	2	3	2	3	4	4	4	3	5	1	3
sess1_2065	6	4	6	4	2	6	4	4	4	3	2	2	5	2	3	1	7	7	4	4	2	3	4	3	4	6	2	6	5	6	3	3	5	3	5	3	5	5	6	5	3	4	4	1	5	7	5	2	5
sess1_2575	2	2	1	4	2	2	5	4	3	1	1	2	4	3	1	2	4	6	4	3	7	4	4	2	5	5	5	5	4	4	4	3	4	6	4	3	2	5	7	3	4	6	4	4	3	4	4	1	6
sess1_273	2	1	4	4	1	6	5	2	3	2	1	3	6	1	3	1	1	6	4	4	3	3	3	3	3	4	5	1	3	5	4	1	3	1	2	5	6	4	4	4	1	3	2	4	5	2	1	2	4
sess1_2739	3	2	7	5	5	1	5	4	3	1	1	4	4	5	1	2	7	2	7	5	5	4	5	3	4	4	5	5	5	7	5	1	2	4	5	2	3	4	3	2	5	3	4	7	4	5	4	1	1
sess1_2762	3	5	4	3	4	4	5	3	5	6	2	7	2	4	4	2	6	4	4	1	7	5	3	4	5	3	3	6	5	4	6	1	7	1	3	5	7	5	6	3	4	2	2	3	2	3	1	3	4
sess1_310	2	1	5	6	1	4	1	1	2	1	1	1	1	1	1	1	6	3	5	1	2	2	2	1	1	2	1	6	5	3	5	1	6	1	1	1	7	1	2	5	1	1	1	5	4	7	1	1	1
sess1_3499	5	3	5	1	1	2	2	4	4	1	1	3	5	1	2	1	4	4	3	4	5	5	4	3	4	5	3	5	3	4	4	1	5	3	5	2	6	3	5	1	5	4	4	3	1	6	1	1	2
sess1_3608	5	2	1	5	7	1	5	4	5	1	1	3	4	4	2	1	6	1	4	5	6	6	6	4	5	6	6	3	5	1	5	4	4	5	6	5	4	6	1	5	5	5	5	2	1	3	3	1	5
sess1_3611	6	5	6	5	3	1	7	4	3	2	1	5	6	2	4	5	7	7	5	4	5	7	6	2	2	6	7	6	6	5	5	6	3	5	5	2	7	6	7	6	7	5	5	7	4	1	7	1	5
sess1_362	1	1	6	5	1	5	1	4	4	1	1	3	5	1	4	1	5	2	4	4	5	5	3	2	4	5	4	5	7	6	4	1	3	3	4	1	1	2	5	4	4	3	4	5	3	5	1	1	3
sess1_38	2	1	1	3	1	1	4	2	2	1	1	1	3	1	1	1	7	4	2	3	5	4	3	1	3	3	2	5	4	1	2	1	5	2	1	1	1	5	4	2	3	3	4	5	2	3	2	1	1
sess1_3961	3	1	4	5	2	5	1	1	3	1	1	3	2	1	1	1	4	3	5	2	4	5	3	2	3	2	3	3	5	4	5	1	5	3	4	3	1	2	2	1	4	4	2	4	1	5	2	1	3
sess1_4004	3	5	6	3	1	3	7	3	6	6	5	5	4	5	1	3	6	1	5	3	6	5	3	1	2	4	1	7	3	5	4	1	5	5	4	4	4	6	7	2	1	4	2	4	3	5	4	1	4
sess1_4076	2	1	4	1	1	1	1	1	1	1	1	1	2	1	1	1	1	1	2	1	6	4	3	1	1	1	2	4	6	1	2	1	4	1	1	1	1	1	4	1	2	2	1	2	2	4	1	1	1
sess1_4115	2	5	4	1	6	1	5	3	3	1	1	2	2	4	1	1	4	4	3	2	3	1	3	1	3	3	5	4	2	4	4	1	4	6	4	2	1	6	5	1	5	5	3	5	1	4	5	1	1
sess1_4190	2	3	1	5	6	2	4	3	3	1	1	3	5	2	1	3	3	3	4	3	5	6	5	4	3	4	4	5	6	1	4	3	4	4	3	1	2	5	3	2	5	5	4	2	3	4	5	2	5
sess1_4195	5	1	3	6	1	4	1	3	5	1	1	2	3	5	1	1	5	2	7	1	5	7	3	2	4	5	5	5	6	3	5	1	7	2	4	2	1	4	6	1	2	7	2	4	3	5	1	1	3
sess1_4196	1	3	5	2	1	6	4	2	1	2	1	5	1	1	3	1	2	2	3	1	5	3	3	4	1	2	1	1	1	6	3	1	3	1	2	2	1	1	1	1	4	2	1	1	1	3	1	1	6
sess1_4205	4	3	4	1	5	3	1	5	5	2	1	5	2	2	1	6	3	2	2	4	5	3	7	5	5	5	6	6	2	5	2	2	5	6	6	6	1	6	3	3	2	5	5	2	2	5	5	1	1
sess1_4282	7	2	6	6	3	1	1	1	7	1	1	6	7	1	4	1	3	2	4	5	5	7	4	5	1	3	6	3	4	5	1	1	2	4	3	2	3	2	2	7	4	1	2	1	2	1	2	1	2
sess1_4296	1	3	5	5	2	2	1	1	4	1	1	4	2	2	2	1	5	7	7	1	4	5	1	1	1	2	2	3	5	5	2	2	5	2	2	2	6	6	6	7	4	5	2	7	6	2	5	1	3
sess1_532	6	6	5	4	2	2	5	1	6	3	4	4	7	5	2	1	5	5	5	4	5	4	1	4	5	5	6	5	4	5	6	3	6	5	1	2	7	5	6	5	2	5	5	5	4	5	3	1	1
sess1_67	2	1	1	1	1	2	7	5	1	1	1	1	1	2	2	1	3	1	1	1	4	2	4	1	1	1	4	4	1	1	6	1	3	2	4	1	1	2	1	6	2	4	1	4	2	7	1	1	4
sess1_701	1	1	6	5	3	4	3	3	2	1	1	1	3	5	2	1	7	3	5	2	5	3	2	3	3	4	3	1	7	5	2	1	3	2	3	1	7	3	6	7	2	2	4	6	6	6	1	1	3
sess1_844	5	2	7	5	1	5	6	2	3	5	2	5	6	2	3	2	7	5	7	4	7	4	1	6	1	4	3	2	7	6	1	1	6	2	2	2	7	1	4	5	3	1	2	7	4	1	5	4	4
sess1_794	1	1	5	7	1	1	4	1	6	1	3	3	1	1	2	1	7	1	6	1	6	4	4	1	1	5	5	3	6	5	2	7	4	5	3	2	7	6	5	7	1	2	1	5	7	1	2	1	1
sess1_1971	3	1	1	5	2	1	4	2	2	1	1	1	1	1	1	1	1	2	3	2	3	5	2	1	2	2	2	3	4	1	4	4	4	3	2	1	1	2	2	6	4	1	2	3	1	3	2	1	2
Ratings from session 1 with matchings for session 2
Legend
disliked piece			no indifferent match
indifferent piece			Rating = 5
matched			more than once disliked
[truncated: 81 more columns]

## Sheet: session2
Participant	T_Ang	T_Ang_T	T_Ang_R	AX_O	AX_I	AC	AC_O	AC_I	P_Extra	P_Agree	P_Consci	P_neg_emo	P_open_mind	PS_socia	PS_assert	PS_energ	PS_compa	PS_respec	PS_trust	PS_organ	PS_produc	PS_respo	PS_anxie	PS_depres	PS_volati	PS_aesth	PS_curios	PS_imagin	NCCS	GMSI_active	GMSI_perce	GMSI_train	GMSI_sing	GMSI_emo	GMSI_gener	PSRS_tot	PSRS_AR	PSRS_RM	PSRS_RsK	PSRS_RA	PSRS_RsB	GMSI_instr	school_degree	education	income	profession01	profession02a	profession02b	T-Ang_m
19	28	11	14	15	20	34	14	20	45	59	55	35	37	17	11	17	20	20	19	20	18	17	16	9	10	13	11	13	56	14	40	3	9	31	32	30	4	5	9	5	7		6	1	4	3	8	0	2.8
38	20	8	11	10	16	35	20	15	29	51	54	42	49	5	13	11	20	18	13	20	15	19	15	15	12	19	20	10	46	17	37	9	15	31	42	33	3	7	6	10	7	Electric guitar	6	1	3	1	2	1	2
67	25	10	13	15	18	36	19	17	48	46	35	27	43	15	16	17	17	15	14	8	15	12	10	6	11	20	11	12	50	31	40	2	9	33	37	17	0	6	7	1	3	Piano	7	11	6	4	2	0	2.5
152	16	7	8	13	23	38	18	20	41	53	37	26	56	12	13	16	18	20	15	10	12	15	8	9	9	20	18	18	39	38	61	11	38	39	86	14	0	3	6	1	4	Violin	6	7	6	3	1	0	1.6
273	21	9	11	13	21	36	17	19	34	49	37	41	50	9	15	10	19	16	14	13	12	12	15	12	14	16	15	19	71	37	60	12	38	41	88	32	2	7	9	5	9	Vocals	4	5	6	1	2	1	2.1
310	39	20	15	17	19	22	10	12	38	36	34	48	39	15	10	13	14	13	9	9	12	13	19	15	14	16	13	10	72	30	39	3	19	30	49	35	4	7	9	6	9		6	9	2	1	2	2	3.9
362	33	17	14	18	20	27	12	15	41	43	43	51	54	13	15	13	16	15	12	14	14	15	18	16	17	20	18	16	57	38	60	10	46	37	90	39	6	8	10	8	7	vocals	6	9	4	1	2	2	3.3
532	22	10	11	14	23	35	16	19	36	55	32	31	40	11	10	15	18	19	18	10	9	13	12	8	11	9	15	16	55	33	58	10	34	35	80	22	1	5	5	4	7	vocals	5	6	2	1	2	2	2.2
701	21	10	10	9	16	26	16	10	35	52	43	51	42	8	13	14	18	18	16	15	13	15	17	16	18	14	17	11	47	42	59	10	24	35	74	23	1	4	7	6	5	keyboards	6	4	2	1	2	2	2.1
794	23	10	12	9	17	31	19	12	50	45	39	33	55	15	18	17	18	16	11	15	14	10	11	9	13	19	19	17	39	39	57	14	37	40	86	17	0	4	6	2	5	guitar	6	1	1	2	1	1	2.3
844	21	12	8	18	17	23	10	13	47	46	41	40	55	14	16	17	15	16	15	10	18	13	13	10	17	18	17	20	48	40	49	14	34	32	83	20	2	7	5	4	2	trumpet	6	9	5	3	8	0	2.1
1065	20	7	12	9	20	37	19	18	40	43	48	26	58	8	18	14	18	19	6	17	12	19	9	10	7	18	20	20	34	34	58	9	35	36	76	22	4	5	6	3	4	keyboard	4	5	6	1	2	2	2
1141	26	10	14	12	9	24	13	11	36	46	30	43	55	12	12	12	19	15	12	8	7	15	16	16	11	20	18	17	51	39	49	8	24	38	67	34	5	8	10	5	6	violin	6	9	1	1	2	2	2.6
1302	20	7	12	13	21	30	19	11	34	44	32	22	46	10	12	12	16	17	11	12	5	15	10	6	6	13	15	18	64	44	44	6	22	41	69	22	2	5	7	4	4		6	9	1	4	1	0	2
1340	19	6	11	8	15	38	19	19	42	51	50	22	49	11	13	18	17	19	15	16	16	18	8	8	6	17	17	15	44	26	52	9	19	36	58	18	4	5	4	2	3	guitar	6	9	3	3	3	0	1.9
1347	15	6	8	11	10	39	19	20	43	45	44	22	48	13	17	13	15	14	16	14	14	16	7	7	8	15	14	19	42	13	38	2	18	31	40	11	4	3	4	0	0	none	6	9	5	1	2	1	1.5
1608	28	13	12	21	20	22	12	10	38	40	28	46	53	11	14	13	16	13	11	9	8	11	16	16	14	19	17	17	43	44	62	14	41	33	99	29	5	6	7	5	6	piano	6	7	1	4	1	0	2.8
1627	27	12	13	17	9	34	16	18	37	53	28	39	57	11	7	19	19	19	15	7	9	12	15	12	12	20	17	20	38	39	54	8	36	39	79	30	2	6	8	8	6	Ukulele	6	8	1	1	1	2	2.7
1847	21	9	11	19	12	26	10	16	51	35	31	31	59	18	18	15	12	14	9	12	10	9	10	9	12	20	19	20	45	36	63	8	41	39	84	21	1	4	7	5	4	Piano	6	8	3	1	2	1	2.1
1851	30	13	15	16	15	30	16	14	47	46	42	31	46	16	16	15	18	15	13	16	10	16	11	11	9	10	19	17	64	22	61	12	27	36	68	21	3	5	7	4	2	piano	6	8	4	1	2	2	3
1901	19	9	9	9	29	40	20	20	29	56	59	27	59	9	6	14	19	20	17	20	20	19	11	8	8	19	20	20	67	36	56	11	37	42	85	32	4	4	9	8	7	vocals	5	3	6	1	2	2	1.9
1953	18	5	12	9	12	37	20	17	38	53	42	32	53	13	10	15	16	20	17	14	12	16	12	12	8	20	19	14	51	47	37	2	14	42	55	38	7	6	9	8	8		6	4	0	0	0	0	1.8
1965	15	6	8	13	12	32	15	17	47	46	42	30	60	13	16	18	20	14	12	14	12	16	10	12	8	20	20	20	35	33	49	5	21	37	57	22	2	5	5	4	6	keyboard	6	9	1	4	9	0	1.5
1971	25	12	11	15	22	30	15	15	36	44	37	32	56	10	12	14	15	15	14	11	14	12	9	11	12	20	19	17	64	45	60	14	37	41	92	20	2	4	6	2	6	piano	6	10	3	1	2	2	2.5
2065	31	14	14	21	24	20	9	11	49	55	37	44	49	15	15	19	20	17	18	12	14	11	16	13	15	16	16	17	64	35	59	9	42	37	85	31	2	7	10	6	6	flute	6	7	4	1	2	2	3.1
2575	21	7	13	11	21	39	20	19	49	54	21	27	53	16	14	19	17	19	18	7	7	7	9	9	9	16	20	17	55	42	60	10	36	40	82	19	1	4	5	2	7	Vocals	6	8	2	1	1	2	2.1
2739	29	12	14	15	29	28	17	11	50	34	31	20	51	16	18	16	6	12	16	6	12	13	9	5	6	17	18	16	45	18	32	2	9	32	30	18	1	7	5	2	3	none	6	10	3	3	3	0	2.9
2762	37	19	14	10	23	35	16	19	36	52	50	50	51	14	4	18	18	18	16	20	13	17	19	14	17	15	18	18	54	10	58	4	25	33	51	43	8	8	9	9	9	(electric) guitar	6	9	2	1	2	2	3.7
3499	28	12	13	18	19	30	16	14	50	35	50	39	56	16	18	16	14	14	7	18	15	17	15	10	14	20	19	17	64	30	58	10	36	39	75	26	4	8	7	3	4	piano	6	9	3	1	2	2	2.8
3608	32	16	13	22	15	20	10	10	39	43	29	37	49	13	12	14	15	14	14	9	9	11	13	9	15	20	15	14	44	30	34	3	19	37	46	19	3	3	5	4	4		4	6	3	1	2	1	3.2
3611	37	19	15	32	9	17	8	9	60	44	43	32	59	20	20	20	18	14	12	16	17	10	11	4	17	19	20	20	34	44	59	14	36	42	87	22	5	4	8	4	1	saxophone	6	9	4	1	2	2	3.7
3961	17	5	11	10	17	32	16	16	39	50	37	28	42	13	14	12	18	17	15	10	12	15	10	10	8	16	14	12	47	39	33	3	14	26	47	20	5	4	5	2	4		6	10	6	4	7	0	1.7
4004	24	9	14	10	11	28	13	15	35	52	28	46	43	12	9	14	17	17	18	10	5	13	18	13	15	18	13	12	65	46	54	8	35	40	81	42	5	8	10	10	9	vocals	5	4	1	1	2	2	2.4
4076	16	6	9	13	17	31	16	15	36	47	44	34	44	10	15	11	16	16	15	17	13	14	11	10	13	13	15	16	49	42	62	14	33	36	92	16	1	7	6	0	2	piano	6	10	6	4	3	0	1.6
4115	38	20	14	15	16	28	12	16	42	37	47	41	46	17	18	7	16	14	7	20	13	14	13	13	15	17	16	13	56	15	40	7	18	32	42	29	4	7	8	5	5		6	9	5	3	6	0	3.8
4190	26	12	12	12	20	34	19	15	42	43	42	34	47	11	16	15	16	15	12	14	13	15	14	10	10	16	15	16	47	22	48	8	12	27	46	19	3	6	4	3	3	piano	6	9	2	4	8	0	2.6
4195	31	15	13	18	24	31	15	16	45	46	41	40	54	16	14	15	18	17	11	12	12	17	12	13	15	20	18	16	69	39	63	10	42	42	92	34	5	7	9	4	9	vocals	6	10	5	3	8	0	3.1
4196	25	10	13	17	25	33	13	20	38	41	41	34	51	11	13	14	15	14	12	14	14	13	13	9	12	20	18	13	68	38	56	11	35	39	80	33	4	7	10	5	7	piano	6	9	6	4	8	0	2.5
4205	39	20	15	25	24	32	15	17	32	46	35	55	44	12	13	7	18	16	12	14	6	15	18	17	20	17	14	13	54	43	49	7	17	41	67	37	6	7	10	8	6	violin	6	11	1	4	9	0	3.9
4282	23	7	14	16	14	40	20	20	51	37	41	28	53	17	19	15	16	12	9	13	13	15	10	6	12	19	14	20	48	30	62	14	47	37	96	14	1	3	6	2	2	vocals	5	9	2	1	2	2	2.3
4296	20	6	13	10	19	34	15	19	25	55	34	26	45	7	6	12	20	19	16	9	11	14	9	9	8	17	13	15	58	30	53	9	37	33	67	22	3	4	6	1	8	Guitar	6	4	3	1	2	2	2
[truncated: 28 more columns]

## Sheet: legend
Info to session 2
Questions on sociodemographics were taken from the Gold-MSI:
https://www.gold.ac.uk/media/documents-by-section/departments/psychology/Gold_MSI_v1.0_Deutsch_Neu.pdf
