# Supplementary material for: Effects of disliked music on psychophysiology
Source: Sci Rep. 2023 Nov 24;13:20641. doi: 10.1038/s41598-023-46963-7 (PMC10674009; doi:10.1038/s41598-023-46963-7)
Supplement: Supplementary file 1 — Supplementary Information 1. [file 41598_2023_46963_MOESM1_ESM.zip › merrill_data_part2.csv]

	value	phys	id	condition	rating	tw
32	0.005	EMGCS	1065	indifferent	neutral	pre
33	0.005	EMGCS	1065	indifferent	neutral	pre
34	0.005	EMGCS	1065	indifferent	neutral	pre
35	0.005	EMGCS	1065	indifferent	neutral	pre
36	0.005	EMGCS	1065	indifferent	neutral	pre
37	0.005	EMGCS	1065	indifferent	neutral	pre
38	0.005	EMGCS	1065	indifferent	neutral	pre
39	0.005	EMGCS	1065	indifferent	neutral	pre
40	0.005	EMGCS	1065	indifferent	neutral	pre
41	0.005	EMGCS	1065	indifferent	neutral	pre
42	0.005	EMGCS	1065	indifferent	neutral	pre
43	0.005	EMGCS	1065	indifferent	neutral	pre
44	0.005	EMGCS	1065	indifferent	neutral	pre
45	0.005	EMGCS	1065	indifferent	neutral	pre
46	0.005	EMGCS	1065	indifferent	neutral	pre
47	0.005	EMGCS	1065	indifferent	neutral	pre
48	0.005	EMGCS	1065	indifferent	neutral	pre
49	0.005	EMGCS	1065	indifferent	neutral	pre
50	0.005	EMGCS	1065	indifferent	neutral	pre
51	0.005	EMGCS	1065	indifferent	neutral	pre
52	0.006	EMGCS	1065	indifferent	neutral	1st
53	0.007	EMGCS	1065	indifferent	neutral	1st
54	0.007	EMGCS	1065	indifferent	neutral	1st
55	0.007	EMGCS	1065	indifferent	neutral	1st
56	0.007	EMGCS	1065	indifferent	neutral	1st
57	0.008	EMGCS	1065	indifferent	neutral	1st
58	0.008	EMGCS	1065	indifferent	neutral	1st
59	0.008	EMGCS	1065	indifferent	neutral	1st
60	0.008	EMGCS	1065	indifferent	neutral	1st
61	0.009	EMGCS	1065	indifferent	neutral	1st
62	0.008	EMGCS	1065	indifferent	neutral	1st
63	0.008	EMGCS	1065	indifferent	neutral	1st
64	0.008	EMGCS	1065	indifferent	neutral	1st
65	0.008	EMGCS	1065	indifferent	neutral	1st
66	0.007	EMGCS	1065	indifferent	neutral	1st
67	0.007	EMGCS	1065	indifferent	neutral	1st
68	0.007	EMGCS	1065	indifferent	neutral	1st
69	0.007	EMGCS	1065	indifferent	neutral	1st
70	0.007	EMGCS	1065	indifferent	neutral	1st
71	0.007	EMGCS	1065	indifferent	neutral	1st
72	0.007	EMGCS	1065	indifferent	neutral	1st
73	0.007	EMGCS	1065	indifferent	neutral	1st
74	0.006	EMGCS	1065	indifferent	neutral	1st
75	0.007	EMGCS	1065	indifferent	neutral	1st
76	0.007	EMGCS	1065	indifferent	neutral	1st
77	0.006	EMGCS	1065	indifferent	neutral	1st
78	0.007	EMGCS	1065	indifferent	neutral	1st
79	0.007	EMGCS	1065	indifferent	neutral	1st
80	0.007	EMGCS	1065	indifferent	neutral	1st
81	0.006	EMGCS	1065	indifferent	neutral	1st
82	0.006	EMGCS	1065	indifferent	neutral	2nd
83	0.006	EMGCS	1065	indifferent	neutral	2nd
84	0.006	EMGCS	1065	indifferent	neutral	2nd
85	0.006	EMGCS	1065	indifferent	neutral	2nd
86	0.006	EMGCS	1065	indifferent	neutral	2nd
87	0.006	EMGCS	1065	indifferent	neutral	2nd
88	0.006	EMGCS	1065	indifferent	neutral	2nd
89	0.006	EMGCS	1065	indifferent	neutral	2nd
90	0.006	EMGCS	1065	indifferent	neutral	2nd
91	0.006	EMGCS	1065	indifferent	neutral	2nd
92	0.006	EMGCS	1065	indifferent	neutral	2nd
93	0.006	EMGCS	1065	indifferent	neutral	2nd
94	0.006	EMGCS	1065	indifferent	neutral	2nd
95	0.006	EMGCS	1065	indifferent	neutral	2nd
96	0.006	EMGCS	1065	indifferent	neutral	2nd
97	0.006	EMGCS	1065	indifferent	neutral	2nd
98	0.006	EMGCS	1065	indifferent	neutral	2nd
99	0.006	EMGCS	1065	indifferent	neutral	2nd
100	0.006	EMGCS	1065	indifferent	neutral	2nd
101	0.006	EMGCS	1065	indifferent	neutral	2nd
102	0.006	EMGCS	1065	indifferent	neutral	2nd
103	0.006	EMGCS	1065	indifferent	neutral	2nd
104	0.006	EMGCS	1065	indifferent	neutral	2nd
105	0.006	EMGCS	1065	indifferent	neutral	2nd
106	0.006	EMGCS	1065	indifferent	neutral	2nd
107	0.006	EMGCS	1065	indifferent	neutral	2nd
108	0.006	EMGCS	1065	indifferent	neutral	2nd
109	0.006	EMGCS	1065	indifferent	neutral	2nd
110	0.006	EMGCS	1065	indifferent	neutral	2nd
111	0.006	EMGCS	1065	indifferent	neutral	2nd
112	0.006	EMGCS	1065	indifferent	neutral	3rd
113	0.006	EMGCS	1065	indifferent	neutral	3rd
114	0.005	EMGCS	1065	indifferent	neutral	3rd
115	0.006	EMGCS	1065	indifferent	neutral	3rd
116	0.006	EMGCS	1065	indifferent	neutral	3rd
117	0.006	EMGCS	1065	indifferent	neutral	3rd
118	0.006	EMGCS	1065	indifferent	neutral	3rd
119	0.006	EMGCS	1065	indifferent	neutral	3rd
120	0.006	EMGCS	1065	indifferent	neutral	3rd
121	0.006	EMGCS	1065	indifferent	neutral	3rd
122	0.006	EMGCS	1065	indifferent	neutral	3rd
123	0.006	EMGCS	1065	indifferent	neutral	3rd
124	0.007	EMGCS	1065	indifferent	neutral	3rd
125	0.006	EMGCS	1065	indifferent	neutral	3rd
126	0.007	EMGCS	1065	indifferent	neutral	3rd
127	0.006	EMGCS	1065	indifferent	neutral	3rd
128	0.006	EMGCS	1065	indifferent	neutral	3rd
129	0.007	EMGCS	1065	indifferent	neutral	3rd
130	0.007	EMGCS	1065	indifferent	neutral	3rd
183	0.004	EMGZM	1065	indifferent	neutral	pre
184	0.004	EMGZM	1065	indifferent	neutral	pre
185	0.004	EMGZM	1065	indifferent	neutral	pre
186	0.004	EMGZM	1065	indifferent	neutral	pre
187	0.004	EMGZM	1065	indifferent	neutral	pre
188	0.004	EMGZM	1065	indifferent	neutral	pre
189	0.004	EMGZM	1065	indifferent	neutral	pre
190	0.004	EMGZM	1065	indifferent	neutral	pre
191	0.004	EMGZM	1065	indifferent	neutral	pre
192	0.004	EMGZM	1065	indifferent	neutral	pre
193	0.004	EMGZM	1065	indifferent	neutral	pre
194	0.005	EMGZM	1065	indifferent	neutral	pre
195	0.005	EMGZM	1065	indifferent	neutral	pre
196	0.005	EMGZM	1065	indifferent	neutral	pre
197	0.005	EMGZM	1065	indifferent	neutral	pre
198	0.005	EMGZM	1065	indifferent	neutral	pre
199	0.005	EMGZM	1065	indifferent	neutral	pre
200	0.005	EMGZM	1065	indifferent	neutral	pre
201	0.005	EMGZM	1065	indifferent	neutral	pre
202	0.005	EMGZM	1065	indifferent	neutral	pre
203	0.005	EMGZM	1065	indifferent	neutral	1st
204	0.006	EMGZM	1065	indifferent	neutral	1st
205	0.006	EMGZM	1065	indifferent	neutral	1st
206	0.006	EMGZM	1065	indifferent	neutral	1st
207	0.006	EMGZM	1065	indifferent	neutral	1st
208	0.006	EMGZM	1065	indifferent	neutral	1st
209	0.006	EMGZM	1065	indifferent	neutral	1st
210	0.006	EMGZM	1065	indifferent	neutral	1st
211	0.006	EMGZM	1065	indifferent	neutral	1st
212	0.006	EMGZM	1065	indifferent	neutral	1st
213	0.005	EMGZM	1065	indifferent	neutral	1st
214	0.005	EMGZM	1065	indifferent	neutral	1st
215	0.005	EMGZM	1065	indifferent	neutral	1st
216	0.005	EMGZM	1065	indifferent	neutral	1st
217	0.005	EMGZM	1065	indifferent	neutral	1st
218	0.005	EMGZM	1065	indifferent	neutral	1st
219	0.005	EMGZM	1065	indifferent	neutral	1st
220	0.005	EMGZM	1065	indifferent	neutral	1st
221	0.004	EMGZM	1065	indifferent	neutral	1st
222	0.004	EMGZM	1065	indifferent	neutral	1st
223	0.004	EMGZM	1065	indifferent	neutral	1st
224	0.004	EMGZM	1065	indifferent	neutral	1st
225	0.004	EMGZM	1065	indifferent	neutral	1st
226	0.004	EMGZM	1065	indifferent	neutral	1st
227	0.004	EMGZM	1065	indifferent	neutral	1st
228	0.004	EMGZM	1065	indifferent	neutral	1st
229	0.004	EMGZM	1065	indifferent	neutral	1st
230	0.004	EMGZM	1065	indifferent	neutral	1st
231	0.004	EMGZM	1065	indifferent	neutral	1st
232	0.004	EMGZM	1065	indifferent	neutral	1st
233	0.004	EMGZM	1065	indifferent	neutral	2nd
234	0.004	EMGZM	1065	indifferent	neutral	2nd
235	0.004	EMGZM	1065	indifferent	neutral	2nd
236	0.004	EMGZM	1065	indifferent	neutral	2nd
237	0.004	EMGZM	1065	indifferent	neutral	2nd
238	0.004	EMGZM	1065	indifferent	neutral	2nd
239	0.004	EMGZM	1065	indifferent	neutral	2nd
240	0.004	EMGZM	1065	indifferent	neutral	2nd
241	0.004	EMGZM	1065	indifferent	neutral	2nd
242	0.004	EMGZM	1065	indifferent	neutral	2nd
243	0.005	EMGZM	1065	indifferent	neutral	2nd
244	0.005	EMGZM	1065	indifferent	neutral	2nd
245	0.005	EMGZM	1065	indifferent	neutral	2nd
246	0.005	EMGZM	1065	indifferent	neutral	2nd
247	0.005	EMGZM	1065	indifferent	neutral	2nd
248	0.005	EMGZM	1065	indifferent	neutral	2nd
249	0.005	EMGZM	1065	indifferent	neutral	2nd
250	0.005	EMGZM	1065	indifferent	neutral	2nd
251	0.005	EMGZM	1065	indifferent	neutral	2nd
252	0.005	EMGZM	1065	indifferent	neutral	2nd
253	0.005	EMGZM	1065	indifferent	neutral	2nd
254	0.005	EMGZM	1065	indifferent	neutral	2nd
255	0.005	EMGZM	1065	indifferent	neutral	2nd
256	0.005	EMGZM	1065	indifferent	neutral	2nd
257	0.005	EMGZM	1065	indifferent	neutral	2nd
258	0.005	EMGZM	1065	indifferent	neutral	2nd
259	0.005	EMGZM	1065	indifferent	neutral	2nd
260	0.005	EMGZM	1065	indifferent	neutral	2nd
261	0.005	EMGZM	1065	indifferent	neutral	2nd
262	0.005	EMGZM	1065	indifferent	neutral	2nd
263	0.005	EMGZM	1065	indifferent	neutral	3rd
264	0.005	EMGZM	1065	indifferent	neutral	3rd
265	0.005	EMGZM	1065	indifferent	neutral	3rd
266	0.005	EMGZM	1065	indifferent	neutral	3rd
267	0.005	EMGZM	1065	indifferent	neutral	3rd
268	0.005	EMGZM	1065	indifferent	neutral	3rd
269	0.005	EMGZM	1065	indifferent	neutral	3rd
270	0.005	EMGZM	1065	indifferent	neutral	3rd
271	0.005	EMGZM	1065	indifferent	neutral	3rd
272	0.005	EMGZM	1065	indifferent	neutral	3rd
273	0.005	EMGZM	1065	indifferent	neutral	3rd
274	0.005	EMGZM	1065	indifferent	neutral	3rd
275	0.005	EMGZM	1065	indifferent	neutral	3rd
276	0.005	EMGZM	1065	indifferent	neutral	3rd
277	0.005	EMGZM	1065	indifferent	neutral	3rd
278	0.005	EMGZM	1065	indifferent	neutral	3rd
279	0.005	EMGZM	1065	indifferent	neutral	3rd
280	0.005	EMGZM	1065	indifferent	neutral	3rd
281	0.005	EMGZM	1065	indifferent	neutral	3rd
334	0.015	EMGLLSAN	1065	indifferent	neutral	pre
335	0.015	EMGLLSAN	1065	indifferent	neutral	pre
336	0.015	EMGLLSAN	1065	indifferent	neutral	pre
337	0.015	EMGLLSAN	1065	indifferent	neutral	pre
338	0.015	EMGLLSAN	1065	indifferent	neutral	pre
339	0.015	EMGLLSAN	1065	indifferent	neutral	pre
340	0.015	EMGLLSAN	1065	indifferent	neutral	pre
341	0.016	EMGLLSAN	1065	indifferent	neutral	pre
342	0.016	EMGLLSAN	1065	indifferent	neutral	pre
343	0.016	EMGLLSAN	1065	indifferent	neutral	pre
344	0.016	EMGLLSAN	1065	indifferent	neutral	pre
345	0.016	EMGLLSAN	1065	indifferent	neutral	pre
346	0.016	EMGLLSAN	1065	indifferent	neutral	pre
347	0.016	EMGLLSAN	1065	indifferent	neutral	pre
348	0.016	EMGLLSAN	1065	indifferent	neutral	pre
349	0.016	EMGLLSAN	1065	indifferent	neutral	pre
350	0.016	EMGLLSAN	1065	indifferent	neutral	pre
351	0.016	EMGLLSAN	1065	indifferent	neutral	pre
352	0.015	EMGLLSAN	1065	indifferent	neutral	pre
353	0.015	EMGLLSAN	1065	indifferent	neutral	pre
354	0.015	EMGLLSAN	1065	indifferent	neutral	1st
355	0.015	EMGLLSAN	1065	indifferent	neutral	1st
356	0.014	EMGLLSAN	1065	indifferent	neutral	1st
357	0.014	EMGLLSAN	1065	indifferent	neutral	1st
358	0.014	EMGLLSAN	1065	indifferent	neutral	1st
359	0.014	EMGLLSAN	1065	indifferent	neutral	1st
360	0.014	EMGLLSAN	1065	indifferent	neutral	1st
361	0.013	EMGLLSAN	1065	indifferent	neutral	1st
362	0.013	EMGLLSAN	1065	indifferent	neutral	1st
363	0.013	EMGLLSAN	1065	indifferent	neutral	1st
364	0.013	EMGLLSAN	1065	indifferent	neutral	1st
365	0.013	EMGLLSAN	1065	indifferent	neutral	1st
366	0.013	EMGLLSAN	1065	indifferent	neutral	1st
367	0.013	EMGLLSAN	1065	indifferent	neutral	1st
368	0.013	EMGLLSAN	1065	indifferent	neutral	1st
369	0.014	EMGLLSAN	1065	indifferent	neutral	1st
370	0.014	EMGLLSAN	1065	indifferent	neutral	1st
371	0.014	EMGLLSAN	1065	indifferent	neutral	1st
372	0.014	EMGLLSAN	1065	indifferent	neutral	1st
373	0.014	EMGLLSAN	1065	indifferent	neutral	1st
374	0.014	EMGLLSAN	1065	indifferent	neutral	1st
375	0.014	EMGLLSAN	1065	indifferent	neutral	1st
376	0.014	EMGLLSAN	1065	indifferent	neutral	1st
377	0.014	EMGLLSAN	1065	indifferent	neutral	1st
378	0.014	EMGLLSAN	1065	indifferent	neutral	1st
379	0.014	EMGLLSAN	1065	indifferent	neutral	1st
380	0.014	EMGLLSAN	1065	indifferent	neutral	1st
381	0.014	EMGLLSAN	1065	indifferent	neutral	1st
382	0.015	EMGLLSAN	1065	indifferent	neutral	1st
383	0.015	EMGLLSAN	1065	indifferent	neutral	1st
384	0.015	EMGLLSAN	1065	indifferent	neutral	2nd
385	0.015	EMGLLSAN	1065	indifferent	neutral	2nd
386	0.016	EMGLLSAN	1065	indifferent	neutral	2nd
387	0.016	EMGLLSAN	1065	indifferent	neutral	2nd
388	0.016	EMGLLSAN	1065	indifferent	neutral	2nd
389	0.016	EMGLLSAN	1065	indifferent	neutral	2nd
390	0.016	EMGLLSAN	1065	indifferent	neutral	2nd
391	0.016	EMGLLSAN	1065	indifferent	neutral	2nd
392	0.016	EMGLLSAN	1065	indifferent	neutral	2nd
393	0.016	EMGLLSAN	1065	indifferent	neutral	2nd
394	0.016	EMGLLSAN	1065	indifferent	neutral	2nd
395	0.016	EMGLLSAN	1065	indifferent	neutral	2nd
396	0.016	EMGLLSAN	1065	indifferent	neutral	2nd
397	0.016	EMGLLSAN	1065	indifferent	neutral	2nd
398	0.015	EMGLLSAN	1065	indifferent	neutral	2nd
399	0.015	EMGLLSAN	1065	indifferent	neutral	2nd
400	0.015	EMGLLSAN	1065	indifferent	neutral	2nd
401	0.014	EMGLLSAN	1065	indifferent	neutral	2nd
402	0.014	EMGLLSAN	1065	indifferent	neutral	2nd
403	0.013	EMGLLSAN	1065	indifferent	neutral	2nd
404	0.014	EMGLLSAN	1065	indifferent	neutral	2nd
405	0.013	EMGLLSAN	1065	indifferent	neutral	2nd
406	0.013	EMGLLSAN	1065	indifferent	neutral	2nd
407	0.013	EMGLLSAN	1065	indifferent	neutral	2nd
408	0.013	EMGLLSAN	1065	indifferent	neutral	2nd
409	0.013	EMGLLSAN	1065	indifferent	neutral	2nd
410	0.013	EMGLLSAN	1065	indifferent	neutral	2nd
411	0.013	EMGLLSAN	1065	indifferent	neutral	2nd
412	0.014	EMGLLSAN	1065	indifferent	neutral	2nd
413	0.014	EMGLLSAN	1065	indifferent	neutral	2nd
414	0.014	EMGLLSAN	1065	indifferent	neutral	3rd
415	0.014	EMGLLSAN	1065	indifferent	neutral	3rd
416	0.014	EMGLLSAN	1065	indifferent	neutral	3rd
417	0.014	EMGLLSAN	1065	indifferent	neutral	3rd
418	0.014	EMGLLSAN	1065	indifferent	neutral	3rd
419	0.014	EMGLLSAN	1065	indifferent	neutral	3rd
420	0.014	EMGLLSAN	1065	indifferent	neutral	3rd
421	0.013	EMGLLSAN	1065	indifferent	neutral	3rd
422	0.013	EMGLLSAN	1065	indifferent	neutral	3rd
423	0.013	EMGLLSAN	1065	indifferent	neutral	3rd
424	0.013	EMGLLSAN	1065	indifferent	neutral	3rd
425	0.013	EMGLLSAN	1065	indifferent	neutral	3rd
426	0.013	EMGLLSAN	1065	indifferent	neutral	3rd
427	0.013	EMGLLSAN	1065	indifferent	neutral	3rd
428	0.013	EMGLLSAN	1065	indifferent	neutral	3rd
429	0.013	EMGLLSAN	1065	indifferent	neutral	3rd
430	0.014	EMGLLSAN	1065	indifferent	neutral	3rd
431	0.014	EMGLLSAN	1065	indifferent	neutral	3rd
432	0.014	EMGLLSAN	1065	indifferent	neutral	3rd
485	76.157	ECGHR	1065	indifferent	neutral	pre
486	75.789	ECGHR	1065	indifferent	neutral	pre
487	75.427	ECGHR	1065	indifferent	neutral	pre
488	75.055	ECGHR	1065	indifferent	neutral	pre
489	74.701	ECGHR	1065	indifferent	neutral	pre
490	74.314	ECGHR	1065	indifferent	neutral	pre
491	74.091	ECGHR	1065	indifferent	neutral	pre
492	74.166	ECGHR	1065	indifferent	neutral	pre
493	74.227	ECGHR	1065	indifferent	neutral	pre
494	74.3	ECGHR	1065	indifferent	neutral	pre
495	74.365	ECGHR	1065	indifferent	neutral	pre
496	74.435	ECGHR	1065	indifferent	neutral	pre
497	74.503	ECGHR	1065	indifferent	neutral	pre
498	74.57	ECGHR	1065	indifferent	neutral	pre
499	74.651	ECGHR	1065	indifferent	neutral	pre
500	74.767	ECGHR	1065	indifferent	neutral	pre
501	74.884	ECGHR	1065	indifferent	neutral	pre
502	75	ECGHR	1065	indifferent	neutral	pre
503	75.118	ECGHR	1065	indifferent	neutral	pre
504	75.234	ECGHR	1065	indifferent	neutral	pre
505	75.352	ECGHR	1065	indifferent	neutral	1st
506	75.466	ECGHR	1065	indifferent	neutral	1st
507	75.605	ECGHR	1065	indifferent	neutral	1st
508	75.823	ECGHR	1065	indifferent	neutral	1st
509	76.043	ECGHR	1065	indifferent	neutral	1st
510	76.266	ECGHR	1065	indifferent	neutral	1st
511	76.484	ECGHR	1065	indifferent	neutral	1st
512	76.709	ECGHR	1065	indifferent	neutral	1st
513	76.923	ECGHR	1065	indifferent	neutral	1st
514	77.157	ECGHR	1065	indifferent	neutral	1st
515	77.299	ECGHR	1065	indifferent	neutral	1st
516	77.225	ECGHR	1065	indifferent	neutral	1st
517	77.152	ECGHR	1065	indifferent	neutral	1st
518	77.071	ECGHR	1065	indifferent	neutral	1st
519	77	ECGHR	1065	indifferent	neutral	1st
520	76.916	ECGHR	1065	indifferent	neutral	1st
521	76.849	ECGHR	1065	indifferent	neutral	1st
522	76.755	ECGHR	1065	indifferent	neutral	1st
523	76.834	ECGHR	1065	indifferent	neutral	1st
524	77.107	ECGHR	1065	indifferent	neutral	1st
525	77.356	ECGHR	1065	indifferent	neutral	1st
526	77.618	ECGHR	1065	indifferent	neutral	1st
527	77.873	ECGHR	1065	indifferent	neutral	1st
528	78.132	ECGHR	1065	indifferent	neutral	1st
529	78.39	ECGHR	1065	indifferent	neutral	1st
530	78.647	ECGHR	1065	indifferent	neutral	1st
531	78.935	ECGHR	1065	indifferent	neutral	1st
532	79.245	ECGHR	1065	indifferent	neutral	1st
533	79.552	ECGHR	1065	indifferent	neutral	1st
534	79.859	ECGHR	1065	indifferent	neutral	1st
535	80.168	ECGHR	1065	indifferent	neutral	2nd
536	80.472	ECGHR	1065	indifferent	neutral	2nd
537	80.788	ECGHR	1065	indifferent	neutral	2nd
538	81.035	ECGHR	1065	indifferent	neutral	2nd
539	80.909	ECGHR	1065	indifferent	neutral	2nd
540	80.728	ECGHR	1065	indifferent	neutral	2nd
541	80.554	ECGHR	1065	indifferent	neutral	2nd
542	80.379	ECGHR	1065	indifferent	neutral	2nd
543	80.203	ECGHR	1065	indifferent	neutral	2nd
544	80.031	ECGHR	1065	indifferent	neutral	2nd
545	79.851	ECGHR	1065	indifferent	neutral	2nd
546	79.781	ECGHR	1065	indifferent	neutral	2nd
547	79.79	ECGHR	1065	indifferent	neutral	2nd
548	79.785	ECGHR	1065	indifferent	neutral	2nd
549	79.788	ECGHR	1065	indifferent	neutral	2nd
550	79.786	ECGHR	1065	indifferent	neutral	2nd
551	79.787	ECGHR	1065	indifferent	neutral	2nd
552	79.787	ECGHR	1065	indifferent	neutral	2nd
553	79.783	ECGHR	1065	indifferent	neutral	2nd
554	79.755	ECGHR	1065	indifferent	neutral	2nd
555	79.728	ECGHR	1065	indifferent	neutral	2nd
556	79.698	ECGHR	1065	indifferent	neutral	2nd
557	79.673	ECGHR	1065	indifferent	neutral	2nd
558	79.64	ECGHR	1065	indifferent	neutral	2nd
559	79.62	ECGHR	1065	indifferent	neutral	2nd
560	79.579	ECGHR	1065	indifferent	neutral	2nd
561	79.731	ECGHR	1065	indifferent	neutral	2nd
562	80.035	ECGHR	1065	indifferent	neutral	2nd
563	80.315	ECGHR	1065	indifferent	neutral	2nd
564	80.606	ECGHR	1065	indifferent	neutral	2nd
565	80.894	ECGHR	1065	indifferent	neutral	3rd
566	81.178	ECGHR	1065	indifferent	neutral	3rd
567	81.478	ECGHR	1065	indifferent	neutral	3rd
568	81.682	ECGHR	1065	indifferent	neutral	3rd
569	81.413	ECGHR	1065	indifferent	neutral	3rd
570	81.083	ECGHR	1065	indifferent	neutral	3rd
571	80.759	ECGHR	1065	indifferent	neutral	3rd
572	80.436	ECGHR	1065	indifferent	neutral	3rd
573	80.109	ECGHR	1065	indifferent	neutral	3rd
574	79.789	ECGHR	1065	indifferent	neutral	3rd
575	79.461	ECGHR	1065	indifferent	neutral	3rd
576	79.335	ECGHR	1065	indifferent	neutral	3rd
577	79.322	ECGHR	1065	indifferent	neutral	3rd
578	79.286	ECGHR	1065	indifferent	neutral	3rd
579	79.264	ECGHR	1065	indifferent	neutral	3rd
580	79.231	ECGHR	1065	indifferent	neutral	3rd
581	79.21	ECGHR	1065	indifferent	neutral	3rd
582	79.172	ECGHR	1065	indifferent	neutral	3rd
583	79.202	ECGHR	1065	indifferent	neutral	3rd
636	77.292	PPGHR	1065	indifferent	neutral	pre
637	77.028	PPGHR	1065	indifferent	neutral	pre
638	76.761	PPGHR	1065	indifferent	neutral	pre
639	76.456	PPGHR	1065	indifferent	neutral	pre
640	76.139	PPGHR	1065	indifferent	neutral	pre
641	75.823	PPGHR	1065	indifferent	neutral	pre
642	75.508	PPGHR	1065	indifferent	neutral	pre
643	75.19	PPGHR	1065	indifferent	neutral	pre
644	74.877	PPGHR	1065	indifferent	neutral	pre
645	74.554	PPGHR	1065	indifferent	neutral	pre
646	74.285	PPGHR	1065	indifferent	neutral	pre
647	74.277	PPGHR	1065	indifferent	neutral	pre
648	74.304	PPGHR	1065	indifferent	neutral	pre
649	74.325	PPGHR	1065	indifferent	neutral	pre
650	74.349	PPGHR	1065	indifferent	neutral	pre
651	74.371	PPGHR	1065	indifferent	neutral	pre
652	74.395	PPGHR	1065	indifferent	neutral	pre
653	74.416	PPGHR	1065	indifferent	neutral	pre
654	74.45	PPGHR	1065	indifferent	neutral	pre
655	74.573	PPGHR	1065	indifferent	neutral	pre
656	74.716	PPGHR	1065	indifferent	neutral	1st
657	74.854	PPGHR	1065	indifferent	neutral	1st
658	74.994	PPGHR	1065	indifferent	neutral	1st
659	75.133	PPGHR	1065	indifferent	neutral	1st
660	75.273	PPGHR	1065	indifferent	neutral	1st
661	75.412	PPGHR	1065	indifferent	neutral	1st
662	75.559	PPGHR	1065	indifferent	neutral	1st
663	75.786	PPGHR	1065	indifferent	neutral	1st
664	76.035	PPGHR	1065	indifferent	neutral	1st
665	76.28	PPGHR	1065	indifferent	neutral	1st
666	76.526	PPGHR	1065	indifferent	neutral	1st
667	76.772	PPGHR	1065	indifferent	neutral	1st
668	77.018	PPGHR	1065	indifferent	neutral	1st
669	77.267	PPGHR	1065	indifferent	neutral	1st
670	77.486	PPGHR	1065	indifferent	neutral	1st
671	77.475	PPGHR	1065	indifferent	neutral	1st
672	77.418	PPGHR	1065	indifferent	neutral	1st
673	77.367	PPGHR	1065	indifferent	neutral	1st
674	77.316	PPGHR	1065	indifferent	neutral	1st
675	77.262	PPGHR	1065	indifferent	neutral	1st
676	77.215	PPGHR	1065	indifferent	neutral	1st
677	77.153	PPGHR	1065	indifferent	neutral	1st
678	77.17	PPGHR	1065	indifferent	neutral	1st
679	77.375	PPGHR	1065	indifferent	neutral	1st
680	77.581	PPGHR	1065	indifferent	neutral	1st
681	77.791	PPGHR	1065	indifferent	neutral	1st
682	77.999	PPGHR	1065	indifferent	neutral	1st
683	78.206	PPGHR	1065	indifferent	neutral	1st
684	78.417	PPGHR	1065	indifferent	neutral	1st
685	78.62	PPGHR	1065	indifferent	neutral	1st
686	78.873	PPGHR	1065	indifferent	neutral	2nd
687	79.185	PPGHR	1065	indifferent	neutral	2nd
688	79.489	PPGHR	1065	indifferent	neutral	2nd
689	79.799	PPGHR	1065	indifferent	neutral	2nd
690	80.104	PPGHR	1065	indifferent	neutral	2nd
691	80.414	PPGHR	1065	indifferent	neutral	2nd
692	80.718	PPGHR	1065	indifferent	neutral	2nd
693	81.015	PPGHR	1065	indifferent	neutral	2nd
694	80.974	PPGHR	1065	indifferent	neutral	2nd
695	80.811	PPGHR	1065	indifferent	neutral	2nd
696	80.672	PPGHR	1065	indifferent	neutral	2nd
697	80.523	PPGHR	1065	indifferent	neutral	2nd
698	80.377	PPGHR	1065	indifferent	neutral	2nd
699	80.233	PPGHR	1065	indifferent	neutral	2nd
700	80.08	PPGHR	1065	indifferent	neutral	2nd
701	79.996	PPGHR	1065	indifferent	neutral	2nd
702	80.002	PPGHR	1065	indifferent	neutral	2nd
703	79.998	PPGHR	1065	indifferent	neutral	2nd
704	80.001	PPGHR	1065	indifferent	neutral	2nd
705	79.999	PPGHR	1065	indifferent	neutral	2nd
706	80	PPGHR	1065	indifferent	neutral	2nd
707	80	PPGHR	1065	indifferent	neutral	2nd
708	79.998	PPGHR	1065	indifferent	neutral	2nd
709	79.974	PPGHR	1065	indifferent	neutral	2nd
710	79.946	PPGHR	1065	indifferent	neutral	2nd
711	79.916	PPGHR	1065	indifferent	neutral	2nd
712	79.89	PPGHR	1065	indifferent	neutral	2nd
713	79.857	PPGHR	1065	indifferent	neutral	2nd
714	79.836	PPGHR	1065	indifferent	neutral	2nd
715	79.794	PPGHR	1065	indifferent	neutral	2nd
716	79.878	PPGHR	1065	indifferent	neutral	3rd
717	80.119	PPGHR	1065	indifferent	neutral	3rd
718	80.343	PPGHR	1065	indifferent	neutral	3rd
719	80.578	PPGHR	1065	indifferent	neutral	3rd
720	80.806	PPGHR	1065	indifferent	neutral	3rd
721	81.039	PPGHR	1065	indifferent	neutral	3rd
722	81.27	PPGHR	1065	indifferent	neutral	3rd
723	81.472	PPGHR	1065	indifferent	neutral	3rd
724	81.295	PPGHR	1065	indifferent	neutral	3rd
725	81.016	PPGHR	1065	indifferent	neutral	3rd
726	80.758	PPGHR	1065	indifferent	neutral	3rd
727	80.491	PPGHR	1065	indifferent	neutral	3rd
728	80.226	PPGHR	1065	indifferent	neutral	3rd
729	79.964	PPGHR	1065	indifferent	neutral	3rd
730	79.692	PPGHR	1065	indifferent	neutral	3rd
731	79.523	PPGHR	1065	indifferent	neutral	3rd
732	79.45	PPGHR	1065	indifferent	neutral	3rd
733	79.361	PPGHR	1065	indifferent	neutral	3rd
734	79.281	PPGHR	1065	indifferent	neutral	3rd
787	3.26	EDA_phasic	1065	indifferent	neutral	pre
788	3.254	EDA_phasic	1065	indifferent	neutral	pre
789	3.234	EDA_phasic	1065	indifferent	neutral	pre
790	3.201	EDA_phasic	1065	indifferent	neutral	pre
791	3.154	EDA_phasic	1065	indifferent	neutral	pre
792	3.094	EDA_phasic	1065	indifferent	neutral	pre
793	3.019	EDA_phasic	1065	indifferent	neutral	pre
794	2.933	EDA_phasic	1065	indifferent	neutral	pre
795	2.836	EDA_phasic	1065	indifferent	neutral	pre
796	2.733	EDA_phasic	1065	indifferent	neutral	pre
797	2.626	EDA_phasic	1065	indifferent	neutral	pre
798	2.517	EDA_phasic	1065	indifferent	neutral	pre
799	2.407	EDA_phasic	1065	indifferent	neutral	pre
800	2.297	EDA_phasic	1065	indifferent	neutral	pre
801	2.191	EDA_phasic	1065	indifferent	neutral	pre
802	2.089	EDA_phasic	1065	indifferent	neutral	pre
803	1.997	EDA_phasic	1065	indifferent	neutral	pre
804	1.92	EDA_phasic	1065	indifferent	neutral	pre
805	1.868	EDA_phasic	1065	indifferent	neutral	pre
806	1.849	EDA_phasic	1065	indifferent	neutral	pre
807	1.872	EDA_phasic	1065	indifferent	neutral	1st
808	1.94	EDA_phasic	1065	indifferent	neutral	1st
809	2.048	EDA_phasic	1065	indifferent	neutral	1st
810	2.187	EDA_phasic	1065	indifferent	neutral	1st
811	2.342	EDA_phasic	1065	indifferent	neutral	1st
812	2.499	EDA_phasic	1065	indifferent	neutral	1st
813	2.645	EDA_phasic	1065	indifferent	neutral	1st
814	2.771	EDA_phasic	1065	indifferent	neutral	1st
815	2.871	EDA_phasic	1065	indifferent	neutral	1st
816	2.944	EDA_phasic	1065	indifferent	neutral	1st
817	2.993	EDA_phasic	1065	indifferent	neutral	1st
818	3.018	EDA_phasic	1065	indifferent	neutral	1st
819	3.023	EDA_phasic	1065	indifferent	neutral	1st
820	3.008	EDA_phasic	1065	indifferent	neutral	1st
821	2.973	EDA_phasic	1065	indifferent	neutral	1st
822	2.92	EDA_phasic	1065	indifferent	neutral	1st
823	2.85	EDA_phasic	1065	indifferent	neutral	1st
824	2.768	EDA_phasic	1065	indifferent	neutral	1st
825	2.677	EDA_phasic	1065	indifferent	neutral	1st
826	2.582	EDA_phasic	1065	indifferent	neutral	1st
827	2.485	EDA_phasic	1065	indifferent	neutral	1st
828	2.389	EDA_phasic	1065	indifferent	neutral	1st
829	2.295	EDA_phasic	1065	indifferent	neutral	1st
830	2.207	EDA_phasic	1065	indifferent	neutral	1st
831	2.123	EDA_phasic	1065	indifferent	neutral	1st
832	2.045	EDA_phasic	1065	indifferent	neutral	1st
833	1.972	EDA_phasic	1065	indifferent	neutral	1st
834	1.904	EDA_phasic	1065	indifferent	neutral	1st
835	1.841	EDA_phasic	1065	indifferent	neutral	1st
836	1.783	EDA_phasic	1065	indifferent	neutral	1st
837	1.732	EDA_phasic	1065	indifferent	neutral	2nd
838	1.688	EDA_phasic	1065	indifferent	neutral	2nd
839	1.653	EDA_phasic	1065	indifferent	neutral	2nd
840	1.626	EDA_phasic	1065	indifferent	neutral	2nd
841	1.607	EDA_phasic	1065	indifferent	neutral	2nd
842	1.594	EDA_phasic	1065	indifferent	neutral	2nd
843	1.583	EDA_phasic	1065	indifferent	neutral	2nd
844	1.573	EDA_phasic	1065	indifferent	neutral	2nd
845	1.562	EDA_phasic	1065	indifferent	neutral	2nd
846	1.547	EDA_phasic	1065	indifferent	neutral	2nd
847	1.527	EDA_phasic	1065	indifferent	neutral	2nd
848	1.503	EDA_phasic	1065	indifferent	neutral	2nd
849	1.473	EDA_phasic	1065	indifferent	neutral	2nd
850	1.438	EDA_phasic	1065	indifferent	neutral	2nd
851	1.4	EDA_phasic	1065	indifferent	neutral	2nd
852	1.358	EDA_phasic	1065	indifferent	neutral	2nd
853	1.314	EDA_phasic	1065	indifferent	neutral	2nd
854	1.268	EDA_phasic	1065	indifferent	neutral	2nd
855	1.221	EDA_phasic	1065	indifferent	neutral	2nd
856	1.174	EDA_phasic	1065	indifferent	neutral	2nd
857	1.128	EDA_phasic	1065	indifferent	neutral	2nd
858	1.084	EDA_phasic	1065	indifferent	neutral	2nd
859	1.043	EDA_phasic	1065	indifferent	neutral	2nd
860	1.006	EDA_phasic	1065	indifferent	neutral	2nd
861	0.971	EDA_phasic	1065	indifferent	neutral	2nd
862	0.938	EDA_phasic	1065	indifferent	neutral	2nd
863	0.906	EDA_phasic	1065	indifferent	neutral	2nd
864	0.876	EDA_phasic	1065	indifferent	neutral	2nd
865	0.847	EDA_phasic	1065	indifferent	neutral	2nd
866	0.819	EDA_phasic	1065	indifferent	neutral	2nd
867	0.792	EDA_phasic	1065	indifferent	neutral	3rd
868	0.766	EDA_phasic	1065	indifferent	neutral	3rd
869	0.74	EDA_phasic	1065	indifferent	neutral	3rd
870	0.715	EDA_phasic	1065	indifferent	neutral	3rd
871	0.69	EDA_phasic	1065	indifferent	neutral	3rd
872	0.664	EDA_phasic	1065	indifferent	neutral	3rd
873	0.638	EDA_phasic	1065	indifferent	neutral	3rd
874	0.612	EDA_phasic	1065	indifferent	neutral	3rd
875	0.586	EDA_phasic	1065	indifferent	neutral	3rd
876	0.56	EDA_phasic	1065	indifferent	neutral	3rd
877	0.535	EDA_phasic	1065	indifferent	neutral	3rd
878	0.513	EDA_phasic	1065	indifferent	neutral	3rd
879	0.491	EDA_phasic	1065	indifferent	neutral	3rd
880	0.471	EDA_phasic	1065	indifferent	neutral	3rd
881	0.453	EDA_phasic	1065	indifferent	neutral	3rd
882	0.435	EDA_phasic	1065	indifferent	neutral	3rd
883	0.419	EDA_phasic	1065	indifferent	neutral	3rd
884	0.404	EDA_phasic	1065	indifferent	neutral	3rd
885	0.39	EDA_phasic	1065	indifferent	neutral	3rd
938	NA	RRbpm	1065	indifferent	neutral	pre
939	NA	RRbpm	1065	indifferent	neutral	pre
940	NA	RRbpm	1065	indifferent	neutral	pre
941	NA	RRbpm	1065	indifferent	neutral	pre
942	NA	RRbpm	1065	indifferent	neutral	pre
943	NA	RRbpm	1065	indifferent	neutral	pre
944	NA	RRbpm	1065	indifferent	neutral	pre
945	NA	RRbpm	1065	indifferent	neutral	pre
946	NA	RRbpm	1065	indifferent	neutral	pre
947	NA	RRbpm	1065	indifferent	neutral	pre
948	NA	RRbpm	1065	indifferent	neutral	pre
949	NA	RRbpm	1065	indifferent	neutral	pre
950	NA	RRbpm	1065	indifferent	neutral	pre
951	NA	RRbpm	1065	indifferent	neutral	pre
952	NA	RRbpm	1065	indifferent	neutral	pre
953	NA	RRbpm	1065	indifferent	neutral	pre
954	NA	RRbpm	1065	indifferent	neutral	pre
955	NA	RRbpm	1065	indifferent	neutral	pre
956	NA	RRbpm	1065	indifferent	neutral	pre
957	NA	RRbpm	1065	indifferent	neutral	pre
958	NA	RRbpm	1065	indifferent	neutral	1st
959	NA	RRbpm	1065	indifferent	neutral	1st
960	NA	RRbpm	1065	indifferent	neutral	1st
961	23.228	RRbpm	1065	indifferent	neutral	1st
962	23.211	RRbpm	1065	indifferent	neutral	1st
963	23.193	RRbpm	1065	indifferent	neutral	1st
964	23.176	RRbpm	1065	indifferent	neutral	1st
965	23.158	RRbpm	1065	indifferent	neutral	1st
966	23.141	RRbpm	1065	indifferent	neutral	1st
967	23.123	RRbpm	1065	indifferent	neutral	1st
968	23.106	RRbpm	1065	indifferent	neutral	1st
969	23.088	RRbpm	1065	indifferent	neutral	1st
970	23.071	RRbpm	1065	indifferent	neutral	1st
971	23.053	RRbpm	1065	indifferent	neutral	1st
972	23.036	RRbpm	1065	indifferent	neutral	1st
973	23.018	RRbpm	1065	indifferent	neutral	1st
974	23.001	RRbpm	1065	indifferent	neutral	1st
975	22.982	RRbpm	1065	indifferent	neutral	1st
976	22.977	RRbpm	1065	indifferent	neutral	1st
977	23	RRbpm	1065	indifferent	neutral	1st
978	23.023	RRbpm	1065	indifferent	neutral	1st
979	23.046	RRbpm	1065	indifferent	neutral	1st
980	23.068	RRbpm	1065	indifferent	neutral	1st
981	23.091	RRbpm	1065	indifferent	neutral	1st
982	23.114	RRbpm	1065	indifferent	neutral	1st
983	23.137	RRbpm	1065	indifferent	neutral	1st
984	23.16	RRbpm	1065	indifferent	neutral	1st
985	23.182	RRbpm	1065	indifferent	neutral	1st
986	23.205	RRbpm	1065	indifferent	neutral	1st
987	23.228	RRbpm	1065	indifferent	neutral	1st
988	23.251	RRbpm	1065	indifferent	neutral	2nd
989	23.274	RRbpm	1065	indifferent	neutral	2nd
990	23.296	RRbpm	1065	indifferent	neutral	2nd
991	23.319	RRbpm	1065	indifferent	neutral	2nd
992	23.342	RRbpm	1065	indifferent	neutral	2nd
993	23.365	RRbpm	1065	indifferent	neutral	2nd
994	23.388	RRbpm	1065	indifferent	neutral	2nd
995	23.411	RRbpm	1065	indifferent	neutral	2nd
996	23.433	RRbpm	1065	indifferent	neutral	2nd
997	23.456	RRbpm	1065	indifferent	neutral	2nd
998	23.479	RRbpm	1065	indifferent	neutral	2nd
999	23.503	RRbpm	1065	indifferent	neutral	2nd
1000	23.524	RRbpm	1065	indifferent	neutral	2nd
1001	23.55	RRbpm	1065	indifferent	neutral	2nd
1002	23.551	RRbpm	1065	indifferent	neutral	2nd
1003	23.478	RRbpm	1065	indifferent	neutral	2nd
1004	23.401	RRbpm	1065	indifferent	neutral	2nd
1005	23.324	RRbpm	1065	indifferent	neutral	2nd
1006	23.248	RRbpm	1065	indifferent	neutral	2nd
1007	23.171	RRbpm	1065	indifferent	neutral	2nd
1008	23.094	RRbpm	1065	indifferent	neutral	2nd
1009	23.017	RRbpm	1065	indifferent	neutral	2nd
1010	22.941	RRbpm	1065	indifferent	neutral	2nd
1011	22.864	RRbpm	1065	indifferent	neutral	2nd
1012	22.787	RRbpm	1065	indifferent	neutral	2nd
1013	22.711	RRbpm	1065	indifferent	neutral	2nd
1014	22.634	RRbpm	1065	indifferent	neutral	2nd
1015	22.557	RRbpm	1065	indifferent	neutral	2nd
1016	22.48	RRbpm	1065	indifferent	neutral	2nd
1017	22.404	RRbpm	1065	indifferent	neutral	2nd
1018	22.327	RRbpm	1065	indifferent	neutral	3rd
1019	22.25	RRbpm	1065	indifferent	neutral	3rd
1020	22.174	RRbpm	1065	indifferent	neutral	3rd
1021	22.097	RRbpm	1065	indifferent	neutral	3rd
1022	22.02	RRbpm	1065	indifferent	neutral	3rd
1023	21.943	RRbpm	1065	indifferent	neutral	3rd
1024	21.867	RRbpm	1065	indifferent	neutral	3rd
1025	21.788	RRbpm	1065	indifferent	neutral	3rd
1026	21.715	RRbpm	1065	indifferent	neutral	3rd
1027	21.635	RRbpm	1065	indifferent	neutral	3rd
1028	21.684	RRbpm	1065	indifferent	neutral	3rd
1029	21.803	RRbpm	1065	indifferent	neutral	3rd
1030	21.909	RRbpm	1065	indifferent	neutral	3rd
1031	22.022	RRbpm	1065	indifferent	neutral	3rd
1032	22.13	RRbpm	1065	indifferent	neutral	3rd
1033	22.242	RRbpm	1065	indifferent	neutral	3rd
1034	22.351	RRbpm	1065	indifferent	neutral	3rd
1035	22.462	RRbpm	1065	indifferent	neutral	3rd
1036	22.572	RRbpm	1065	indifferent	neutral	3rd
1089	32.423	temperature	1065	indifferent	neutral	pre
1090	32.423	temperature	1065	indifferent	neutral	pre
1091	32.423	temperature	1065	indifferent	neutral	pre
1092	32.423	temperature	1065	indifferent	neutral	pre
1093	32.423	temperature	1065	indifferent	neutral	pre
1094	32.423	temperature	1065	indifferent	neutral	pre
1095	32.423	temperature	1065	indifferent	neutral	pre
1096	32.423	temperature	1065	indifferent	neutral	pre
1097	32.423	temperature	1065	indifferent	neutral	pre
1098	32.423	temperature	1065	indifferent	neutral	pre
1099	32.423	temperature	1065	indifferent	neutral	pre
1100	32.423	temperature	1065	indifferent	neutral	pre
1101	32.423	temperature	1065	indifferent	neutral	pre
1102	32.423	temperature	1065	indifferent	neutral	pre
1103	32.423	temperature	1065	indifferent	neutral	pre
1104	32.423	temperature	1065	indifferent	neutral	pre
1105	32.423	temperature	1065	indifferent	neutral	pre
1106	32.423	temperature	1065	indifferent	neutral	pre
1107	32.423	temperature	1065	indifferent	neutral	pre
1108	32.423	temperature	1065	indifferent	neutral	pre
1109	32.423	temperature	1065	indifferent	neutral	1st
1110	32.423	temperature	1065	indifferent	neutral	1st
1111	32.423	temperature	1065	indifferent	neutral	1st
1112	32.423	temperature	1065	indifferent	neutral	1st
1113	32.423	temperature	1065	indifferent	neutral	1st
1114	32.423	temperature	1065	indifferent	neutral	1st
1115	32.423	temperature	1065	indifferent	neutral	1st
1116	32.423	temperature	1065	indifferent	neutral	1st
1117	32.423	temperature	1065	indifferent	neutral	1st
1118	32.423	temperature	1065	indifferent	neutral	1st
1119	32.423	temperature	1065	indifferent	neutral	1st
1120	32.423	temperature	1065	indifferent	neutral	1st
1121	32.423	temperature	1065	indifferent	neutral	1st
1122	32.423	temperature	1065	indifferent	neutral	1st
1123	32.423	temperature	1065	indifferent	neutral	1st
1124	32.423	temperature	1065	indifferent	neutral	1st
1125	32.423	temperature	1065	indifferent	neutral	1st
1126	32.423	temperature	1065	indifferent	neutral	1st
1127	32.423	temperature	1065	indifferent	neutral	1st
1128	32.423	temperature	1065	indifferent	neutral	1st
1129	32.423	temperature	1065	indifferent	neutral	1st
1130	32.423	temperature	1065	indifferent	neutral	1st
1131	32.415	temperature	1065	indifferent	neutral	1st
1132	32.413	temperature	1065	indifferent	neutral	1st
1133	32.414	temperature	1065	indifferent	neutral	1st
1134	32.413	temperature	1065	indifferent	neutral	1st
1135	32.413	temperature	1065	indifferent	neutral	1st
1136	32.413	temperature	1065	indifferent	neutral	1st
1137	32.414	temperature	1065	indifferent	neutral	1st
1138	32.413	temperature	1065	indifferent	neutral	1st
1139	32.414	temperature	1065	indifferent	neutral	2nd
1140	32.405	temperature	1065	indifferent	neutral	2nd
1141	32.402	temperature	1065	indifferent	neutral	2nd
1142	32.403	temperature	1065	indifferent	neutral	2nd
1143	32.403	temperature	1065	indifferent	neutral	2nd
1144	32.404	temperature	1065	indifferent	neutral	2nd
1145	32.403	temperature	1065	indifferent	neutral	2nd
1146	32.403	temperature	1065	indifferent	neutral	2nd
1147	32.403	temperature	1065	indifferent	neutral	2nd
1148	32.404	temperature	1065	indifferent	neutral	2nd
1149	32.396	temperature	1065	indifferent	neutral	2nd
1150	32.393	temperature	1065	indifferent	neutral	2nd
1151	32.394	temperature	1065	indifferent	neutral	2nd
1152	32.393	temperature	1065	indifferent	neutral	2nd
1153	32.394	temperature	1065	indifferent	neutral	2nd
1154	32.393	temperature	1065	indifferent	neutral	2nd
1155	32.393	temperature	1065	indifferent	neutral	2nd
1156	32.393	temperature	1065	indifferent	neutral	2nd
1157	32.394	temperature	1065	indifferent	neutral	2nd
1158	32.393	temperature	1065	indifferent	neutral	2nd
1159	32.385	temperature	1065	indifferent	neutral	2nd
1160	32.383	temperature	1065	indifferent	neutral	2nd
1161	32.384	temperature	1065	indifferent	neutral	2nd
1162	32.383	temperature	1065	indifferent	neutral	2nd
1163	32.383	temperature	1065	indifferent	neutral	2nd
1164	32.383	temperature	1065	indifferent	neutral	2nd
1165	32.384	temperature	1065	indifferent	neutral	2nd
1166	32.383	temperature	1065	indifferent	neutral	2nd
1167	32.383	temperature	1065	indifferent	neutral	2nd
1168	32.383	temperature	1065	indifferent	neutral	2nd
1169	32.383	temperature	1065	indifferent	neutral	3rd
1170	32.384	temperature	1065	indifferent	neutral	3rd
1171	32.384	temperature	1065	indifferent	neutral	3rd
1172	32.384	temperature	1065	indifferent	neutral	3rd
1173	32.384	temperature	1065	indifferent	neutral	3rd
1174	32.383	temperature	1065	indifferent	neutral	3rd
1175	32.384	temperature	1065	indifferent	neutral	3rd
1176	32.383	temperature	1065	indifferent	neutral	3rd
1177	32.384	temperature	1065	indifferent	neutral	3rd
1178	32.384	temperature	1065	indifferent	neutral	3rd
1179	32.383	temperature	1065	indifferent	neutral	3rd
1180	32.384	temperature	1065	indifferent	neutral	3rd
1181	32.384	temperature	1065	indifferent	neutral	3rd
1182	32.384	temperature	1065	indifferent	neutral	3rd
1183	32.384	temperature	1065	indifferent	neutral	3rd
1184	32.384	temperature	1065	indifferent	neutral	3rd
1185	32.383	temperature	1065	indifferent	neutral	3rd
1186	32.384	temperature	1065	indifferent	neutral	3rd
1187	32.383	temperature	1065	indifferent	neutral	3rd
1240	0.004	EMGCS	1065	indifferent	unpleasant	pre
1241	0.005	EMGCS	1065	indifferent	unpleasant	pre
1242	0.005	EMGCS	1065	indifferent	unpleasant	pre
1243	0.005	EMGCS	1065	indifferent	unpleasant	pre
1244	0.005	EMGCS	1065	indifferent	unpleasant	pre
1245	0.005	EMGCS	1065	indifferent	unpleasant	pre
1246	0.005	EMGCS	1065	indifferent	unpleasant	pre
1247	0.005	EMGCS	1065	indifferent	unpleasant	pre
1248	0.005	EMGCS	1065	indifferent	unpleasant	pre
1249	0.005	EMGCS	1065	indifferent	unpleasant	pre
1250	0.006	EMGCS	1065	indifferent	unpleasant	pre
1251	0.006	EMGCS	1065	indifferent	unpleasant	pre
1252	0.006	EMGCS	1065	indifferent	unpleasant	pre
1253	0.006	EMGCS	1065	indifferent	unpleasant	pre
1254	0.006	EMGCS	1065	indifferent	unpleasant	pre
1255	0.006	EMGCS	1065	indifferent	unpleasant	pre
1256	0.006	EMGCS	1065	indifferent	unpleasant	pre
1257	0.006	EMGCS	1065	indifferent	unpleasant	pre
1258	0.006	EMGCS	1065	indifferent	unpleasant	pre
1259	0.006	EMGCS	1065	indifferent	unpleasant	pre
1260	0.006	EMGCS	1065	indifferent	unpleasant	1st
1261	0.006	EMGCS	1065	indifferent	unpleasant	1st
1262	0.005	EMGCS	1065	indifferent	unpleasant	1st
1263	0.005	EMGCS	1065	indifferent	unpleasant	1st
1264	0.005	EMGCS	1065	indifferent	unpleasant	1st
1265	0.005	EMGCS	1065	indifferent	unpleasant	1st
1266	0.005	EMGCS	1065	indifferent	unpleasant	1st
1267	0.005	EMGCS	1065	indifferent	unpleasant	1st
1268	0.005	EMGCS	1065	indifferent	unpleasant	1st
1269	0.005	EMGCS	1065	indifferent	unpleasant	1st
1270	0.005	EMGCS	1065	indifferent	unpleasant	1st
1271	0.005	EMGCS	1065	indifferent	unpleasant	1st
1272	0.005	EMGCS	1065	indifferent	unpleasant	1st
1273	0.005	EMGCS	1065	indifferent	unpleasant	1st
1274	0.005	EMGCS	1065	indifferent	unpleasant	1st
1275	0.005	EMGCS	1065	indifferent	unpleasant	1st
1276	0.005	EMGCS	1065	indifferent	unpleasant	1st
1277	0.005	EMGCS	1065	indifferent	unpleasant	1st
1278	0.005	EMGCS	1065	indifferent	unpleasant	1st
1279	0.005	EMGCS	1065	indifferent	unpleasant	1st
1280	0.005	EMGCS	1065	indifferent	unpleasant	1st
1281	0.005	EMGCS	1065	indifferent	unpleasant	1st
1282	0.005	EMGCS	1065	indifferent	unpleasant	1st
1283	0.005	EMGCS	1065	indifferent	unpleasant	1st
1284	0.005	EMGCS	1065	indifferent	unpleasant	1st
1285	0.006	EMGCS	1065	indifferent	unpleasant	1st
1286	0.006	EMGCS	1065	indifferent	unpleasant	1st
1287	0.006	EMGCS	1065	indifferent	unpleasant	1st
1288	0.006	EMGCS	1065	indifferent	unpleasant	1st
1289	0.006	EMGCS	1065	indifferent	unpleasant	1st
1290	0.006	EMGCS	1065	indifferent	unpleasant	2nd
1291	0.006	EMGCS	1065	indifferent	unpleasant	2nd
1292	0.006	EMGCS	1065	indifferent	unpleasant	2nd
1293	0.006	EMGCS	1065	indifferent	unpleasant	2nd
1294	0.006	EMGCS	1065	indifferent	unpleasant	2nd
1295	0.005	EMGCS	1065	indifferent	unpleasant	2nd
1296	0.005	EMGCS	1065	indifferent	unpleasant	2nd
1297	0.005	EMGCS	1065	indifferent	unpleasant	2nd
1298	0.005	EMGCS	1065	indifferent	unpleasant	2nd
1299	0.005	EMGCS	1065	indifferent	unpleasant	2nd
1300	0.006	EMGCS	1065	indifferent	unpleasant	2nd
1301	0.006	EMGCS	1065	indifferent	unpleasant	2nd
1302	0.006	EMGCS	1065	indifferent	unpleasant	2nd
1303	0.006	EMGCS	1065	indifferent	unpleasant	2nd
1304	0.006	EMGCS	1065	indifferent	unpleasant	2nd
1305	0.006	EMGCS	1065	indifferent	unpleasant	2nd
1306	0.006	EMGCS	1065	indifferent	unpleasant	2nd
1307	0.006	EMGCS	1065	indifferent	unpleasant	2nd
1308	0.006	EMGCS	1065	indifferent	unpleasant	2nd
1309	0.005	EMGCS	1065	indifferent	unpleasant	2nd
1310	0.005	EMGCS	1065	indifferent	unpleasant	2nd
1311	0.005	EMGCS	1065	indifferent	unpleasant	2nd
1312	0.005	EMGCS	1065	indifferent	unpleasant	2nd
1313	0.005	EMGCS	1065	indifferent	unpleasant	2nd
1314	0.005	EMGCS	1065	indifferent	unpleasant	2nd
1315	0.005	EMGCS	1065	indifferent	unpleasant	2nd
1316	0.006	EMGCS	1065	indifferent	unpleasant	2nd
1317	0.006	EMGCS	1065	indifferent	unpleasant	2nd
1318	0.006	EMGCS	1065	indifferent	unpleasant	2nd
1319	0.006	EMGCS	1065	indifferent	unpleasant	2nd
1320	0.006	EMGCS	1065	indifferent	unpleasant	3rd
1321	0.006	EMGCS	1065	indifferent	unpleasant	3rd
1322	0.006	EMGCS	1065	indifferent	unpleasant	3rd
1323	0.006	EMGCS	1065	indifferent	unpleasant	3rd
1324	0.006	EMGCS	1065	indifferent	unpleasant	3rd
1325	0.006	EMGCS	1065	indifferent	unpleasant	3rd
1326	0.006	EMGCS	1065	indifferent	unpleasant	3rd
1327	0.006	EMGCS	1065	indifferent	unpleasant	3rd
1328	0.006	EMGCS	1065	indifferent	unpleasant	3rd
1329	0.006	EMGCS	1065	indifferent	unpleasant	3rd
1330	0.005	EMGCS	1065	indifferent	unpleasant	3rd
1331	0.005	EMGCS	1065	indifferent	unpleasant	3rd
1332	0.005	EMGCS	1065	indifferent	unpleasant	3rd
1333	0.005	EMGCS	1065	indifferent	unpleasant	3rd
1334	0.005	EMGCS	1065	indifferent	unpleasant	3rd
1335	0.005	EMGCS	1065	indifferent	unpleasant	3rd
1336	0.006	EMGCS	1065	indifferent	unpleasant	3rd
1337	0.006	EMGCS	1065	indifferent	unpleasant	3rd
1338	0.006	EMGCS	1065	indifferent	unpleasant	3rd
1391	0.005	EMGZM	1065	indifferent	unpleasant	pre
1392	0.005	EMGZM	1065	indifferent	unpleasant	pre
1393	0.005	EMGZM	1065	indifferent	unpleasant	pre
1394	0.005	EMGZM	1065	indifferent	unpleasant	pre
1395	0.005	EMGZM	1065	indifferent	unpleasant	pre
1396	0.005	EMGZM	1065	indifferent	unpleasant	pre
1397	0.005	EMGZM	1065	indifferent	unpleasant	pre
1398	0.005	EMGZM	1065	indifferent	unpleasant	pre
1399	0.005	EMGZM	1065	indifferent	unpleasant	pre
1400	0.005	EMGZM	1065	indifferent	unpleasant	pre
1401	0.005	EMGZM	1065	indifferent	unpleasant	pre
1402	0.005	EMGZM	1065	indifferent	unpleasant	pre
1403	0.005	EMGZM	1065	indifferent	unpleasant	pre
1404	0.005	EMGZM	1065	indifferent	unpleasant	pre
1405	0.005	EMGZM	1065	indifferent	unpleasant	pre
1406	0.005	EMGZM	1065	indifferent	unpleasant	pre
1407	0.004	EMGZM	1065	indifferent	unpleasant	pre
1408	0.004	EMGZM	1065	indifferent	unpleasant	pre
1409	0.004	EMGZM	1065	indifferent	unpleasant	pre
1410	0.004	EMGZM	1065	indifferent	unpleasant	pre
1411	0.004	EMGZM	1065	indifferent	unpleasant	1st
1412	0.004	EMGZM	1065	indifferent	unpleasant	1st
1413	0.004	EMGZM	1065	indifferent	unpleasant	1st
1414	0.004	EMGZM	1065	indifferent	unpleasant	1st
1415	0.004	EMGZM	1065	indifferent	unpleasant	1st
1416	0.004	EMGZM	1065	indifferent	unpleasant	1st
1417	0.004	EMGZM	1065	indifferent	unpleasant	1st
1418	0.004	EMGZM	1065	indifferent	unpleasant	1st
1419	0.004	EMGZM	1065	indifferent	unpleasant	1st
1420	0.004	EMGZM	1065	indifferent	unpleasant	1st
1421	0.004	EMGZM	1065	indifferent	unpleasant	1st
1422	0.004	EMGZM	1065	indifferent	unpleasant	1st
1423	0.004	EMGZM	1065	indifferent	unpleasant	1st
1424	0.004	EMGZM	1065	indifferent	unpleasant	1st
1425	0.004	EMGZM	1065	indifferent	unpleasant	1st
1426	0.004	EMGZM	1065	indifferent	unpleasant	1st
1427	0.004	EMGZM	1065	indifferent	unpleasant	1st
1428	0.004	EMGZM	1065	indifferent	unpleasant	1st
1429	0.004	EMGZM	1065	indifferent	unpleasant	1st
1430	0.004	EMGZM	1065	indifferent	unpleasant	1st
1431	0.004	EMGZM	1065	indifferent	unpleasant	1st
1432	0.004	EMGZM	1065	indifferent	unpleasant	1st
1433	0.004	EMGZM	1065	indifferent	unpleasant	1st
1434	0.004	EMGZM	1065	indifferent	unpleasant	1st
1435	0.004	EMGZM	1065	indifferent	unpleasant	1st
1436	0.004	EMGZM	1065	indifferent	unpleasant	1st
1437	0.004	EMGZM	1065	indifferent	unpleasant	1st
1438	0.004	EMGZM	1065	indifferent	unpleasant	1st
1439	0.004	EMGZM	1065	indifferent	unpleasant	1st
1440	0.004	EMGZM	1065	indifferent	unpleasant	1st
1441	0.004	EMGZM	1065	indifferent	unpleasant	2nd
1442	0.004	EMGZM	1065	indifferent	unpleasant	2nd
1443	0.004	EMGZM	1065	indifferent	unpleasant	2nd
1444	0.004	EMGZM	1065	indifferent	unpleasant	2nd
1445	0.004	EMGZM	1065	indifferent	unpleasant	2nd
1446	0.004	EMGZM	1065	indifferent	unpleasant	2nd
1447	0.004	EMGZM	1065	indifferent	unpleasant	2nd
1448	0.004	EMGZM	1065	indifferent	unpleasant	2nd
1449	0.004	EMGZM	1065	indifferent	unpleasant	2nd
1450	0.004	EMGZM	1065	indifferent	unpleasant	2nd
1451	0.004	EMGZM	1065	indifferent	unpleasant	2nd
1452	0.004	EMGZM	1065	indifferent	unpleasant	2nd
1453	0.004	EMGZM	1065	indifferent	unpleasant	2nd
1454	0.004	EMGZM	1065	indifferent	unpleasant	2nd
1455	0.004	EMGZM	1065	indifferent	unpleasant	2nd
1456	0.004	EMGZM	1065	indifferent	unpleasant	2nd
1457	0.004	EMGZM	1065	indifferent	unpleasant	2nd
1458	0.004	EMGZM	1065	indifferent	unpleasant	2nd
1459	0.004	EMGZM	1065	indifferent	unpleasant	2nd
1460	0.004	EMGZM	1065	indifferent	unpleasant	2nd
1461	0.004	EMGZM	1065	indifferent	unpleasant	2nd
1462	0.004	EMGZM	1065	indifferent	unpleasant	2nd
1463	0.004	EMGZM	1065	indifferent	unpleasant	2nd
1464	0.004	EMGZM	1065	indifferent	unpleasant	2nd
1465	0.004	EMGZM	1065	indifferent	unpleasant	2nd
1466	0.004	EMGZM	1065	indifferent	unpleasant	2nd
1467	0.004	EMGZM	1065	indifferent	unpleasant	2nd
1468	0.004	EMGZM	1065	indifferent	unpleasant	2nd
1469	0.004	EMGZM	1065	indifferent	unpleasant	2nd
1470	0.004	EMGZM	1065	indifferent	unpleasant	2nd
1471	0.004	EMGZM	1065	indifferent	unpleasant	3rd
1472	0.004	EMGZM	1065	indifferent	unpleasant	3rd
1473	0.004	EMGZM	1065	indifferent	unpleasant	3rd
1474	0.004	EMGZM	1065	indifferent	unpleasant	3rd
1475	0.004	EMGZM	1065	indifferent	unpleasant	3rd
1476	0.004	EMGZM	1065	indifferent	unpleasant	3rd
1477	0.004	EMGZM	1065	indifferent	unpleasant	3rd
1478	0.004	EMGZM	1065	indifferent	unpleasant	3rd
1479	0.004	EMGZM	1065	indifferent	unpleasant	3rd
1480	0.004	EMGZM	1065	indifferent	unpleasant	3rd
1481	0.004	EMGZM	1065	indifferent	unpleasant	3rd
1482	0.004	EMGZM	1065	indifferent	unpleasant	3rd
1483	0.004	EMGZM	1065	indifferent	unpleasant	3rd
1484	0.004	EMGZM	1065	indifferent	unpleasant	3rd
1485	0.004	EMGZM	1065	indifferent	unpleasant	3rd
1486	0.004	EMGZM	1065	indifferent	unpleasant	3rd
1487	0.004	EMGZM	1065	indifferent	unpleasant	3rd
1488	0.004	EMGZM	1065	indifferent	unpleasant	3rd
1489	0.004	EMGZM	1065	indifferent	unpleasant	3rd
1542	0.015	EMGLLSAN	1065	indifferent	unpleasant	pre
1543	0.015	EMGLLSAN	1065	indifferent	unpleasant	pre
1544	0.015	EMGLLSAN	1065	indifferent	unpleasant	pre
1545	0.015	EMGLLSAN	1065	indifferent	unpleasant	pre
1546	0.015	EMGLLSAN	1065	indifferent	unpleasant	pre
1547	0.015	EMGLLSAN	1065	indifferent	unpleasant	pre
1548	0.015	EMGLLSAN	1065	indifferent	unpleasant	pre
1549	0.015	EMGLLSAN	1065	indifferent	unpleasant	pre
1550	0.014	EMGLLSAN	1065	indifferent	unpleasant	pre
1551	0.014	EMGLLSAN	1065	indifferent	unpleasant	pre
1552	0.014	EMGLLSAN	1065	indifferent	unpleasant	pre
1553	0.014	EMGLLSAN	1065	indifferent	unpleasant	pre
1554	0.014	EMGLLSAN	1065	indifferent	unpleasant	pre
1555	0.014	EMGLLSAN	1065	indifferent	unpleasant	pre
1556	0.014	EMGLLSAN	1065	indifferent	unpleasant	pre
1557	0.014	EMGLLSAN	1065	indifferent	unpleasant	pre
1558	0.014	EMGLLSAN	1065	indifferent	unpleasant	pre
1559	0.014	EMGLLSAN	1065	indifferent	unpleasant	pre
1560	0.014	EMGLLSAN	1065	indifferent	unpleasant	pre
1561	0.014	EMGLLSAN	1065	indifferent	unpleasant	pre
1562	0.015	EMGLLSAN	1065	indifferent	unpleasant	1st
1563	0.014	EMGLLSAN	1065	indifferent	unpleasant	1st
1564	0.014	EMGLLSAN	1065	indifferent	unpleasant	1st
1565	0.014	EMGLLSAN	1065	indifferent	unpleasant	1st
1566	0.014	EMGLLSAN	1065	indifferent	unpleasant	1st
1567	0.014	EMGLLSAN	1065	indifferent	unpleasant	1st
1568	0.014	EMGLLSAN	1065	indifferent	unpleasant	1st
1569	0.014	EMGLLSAN	1065	indifferent	unpleasant	1st
1570	0.014	EMGLLSAN	1065	indifferent	unpleasant	1st
1571	0.014	EMGLLSAN	1065	indifferent	unpleasant	1st
1572	0.013	EMGLLSAN	1065	indifferent	unpleasant	1st
1573	0.014	EMGLLSAN	1065	indifferent	unpleasant	1st
1574	0.014	EMGLLSAN	1065	indifferent	unpleasant	1st
1575	0.014	EMGLLSAN	1065	indifferent	unpleasant	1st
1576	0.014	EMGLLSAN	1065	indifferent	unpleasant	1st
1577	0.014	EMGLLSAN	1065	indifferent	unpleasant	1st
1578	0.014	EMGLLSAN	1065	indifferent	unpleasant	1st
1579	0.014	EMGLLSAN	1065	indifferent	unpleasant	1st
1580	0.014	EMGLLSAN	1065	indifferent	unpleasant	1st
1581	0.014	EMGLLSAN	1065	indifferent	unpleasant	1st
1582	0.014	EMGLLSAN	1065	indifferent	unpleasant	1st
1583	0.014	EMGLLSAN	1065	indifferent	unpleasant	1st
1584	0.014	EMGLLSAN	1065	indifferent	unpleasant	1st
1585	0.014	EMGLLSAN	1065	indifferent	unpleasant	1st
1586	0.014	EMGLLSAN	1065	indifferent	unpleasant	1st
1587	0.014	EMGLLSAN	1065	indifferent	unpleasant	1st
1588	0.015	EMGLLSAN	1065	indifferent	unpleasant	1st
1589	0.015	EMGLLSAN	1065	indifferent	unpleasant	1st
1590	0.015	EMGLLSAN	1065	indifferent	unpleasant	1st
1591	0.015	EMGLLSAN	1065	indifferent	unpleasant	1st
1592	0.015	EMGLLSAN	1065	indifferent	unpleasant	2nd
1593	0.015	EMGLLSAN	1065	indifferent	unpleasant	2nd
1594	0.016	EMGLLSAN	1065	indifferent	unpleasant	2nd
1595	0.016	EMGLLSAN	1065	indifferent	unpleasant	2nd
1596	0.016	EMGLLSAN	1065	indifferent	unpleasant	2nd
1597	0.016	EMGLLSAN	1065	indifferent	unpleasant	2nd
1598	0.016	EMGLLSAN	1065	indifferent	unpleasant	2nd
1599	0.016	EMGLLSAN	1065	indifferent	unpleasant	2nd
1600	0.016	EMGLLSAN	1065	indifferent	unpleasant	2nd
1601	0.016	EMGLLSAN	1065	indifferent	unpleasant	2nd
1602	0.016	EMGLLSAN	1065	indifferent	unpleasant	2nd
1603	0.017	EMGLLSAN	1065	indifferent	unpleasant	2nd
1604	0.016	EMGLLSAN	1065	indifferent	unpleasant	2nd
1605	0.017	EMGLLSAN	1065	indifferent	unpleasant	2nd
1606	0.017	EMGLLSAN	1065	indifferent	unpleasant	2nd
1607	0.017	EMGLLSAN	1065	indifferent	unpleasant	2nd
1608	0.017	EMGLLSAN	1065	indifferent	unpleasant	2nd
1609	0.017	EMGLLSAN	1065	indifferent	unpleasant	2nd
1610	0.016	EMGLLSAN	1065	indifferent	unpleasant	2nd
1611	0.016	EMGLLSAN	1065	indifferent	unpleasant	2nd
1612	0.016	EMGLLSAN	1065	indifferent	unpleasant	2nd
1613	0.016	EMGLLSAN	1065	indifferent	unpleasant	2nd
1614	0.016	EMGLLSAN	1065	indifferent	unpleasant	2nd
1615	0.015	EMGLLSAN	1065	indifferent	unpleasant	2nd
1616	0.015	EMGLLSAN	1065	indifferent	unpleasant	2nd
1617	0.015	EMGLLSAN	1065	indifferent	unpleasant	2nd
1618	0.015	EMGLLSAN	1065	indifferent	unpleasant	2nd
1619	0.015	EMGLLSAN	1065	indifferent	unpleasant	2nd
1620	0.016	EMGLLSAN	1065	indifferent	unpleasant	2nd
1621	0.015	EMGLLSAN	1065	indifferent	unpleasant	2nd
1622	0.016	EMGLLSAN	1065	indifferent	unpleasant	3rd
1623	0.016	EMGLLSAN	1065	indifferent	unpleasant	3rd
1624	0.016	EMGLLSAN	1065	indifferent	unpleasant	3rd
1625	0.015	EMGLLSAN	1065	indifferent	unpleasant	3rd
1626	0.015	EMGLLSAN	1065	indifferent	unpleasant	3rd
1627	0.015	EMGLLSAN	1065	indifferent	unpleasant	3rd
1628	0.015	EMGLLSAN	1065	indifferent	unpleasant	3rd
1629	0.015	EMGLLSAN	1065	indifferent	unpleasant	3rd
1630	0.014	EMGLLSAN	1065	indifferent	unpleasant	3rd
1631	0.015	EMGLLSAN	1065	indifferent	unpleasant	3rd
1632	0.014	EMGLLSAN	1065	indifferent	unpleasant	3rd
1633	0.014	EMGLLSAN	1065	indifferent	unpleasant	3rd
1634	0.014	EMGLLSAN	1065	indifferent	unpleasant	3rd
1635	0.014	EMGLLSAN	1065	indifferent	unpleasant	3rd
1636	0.014	EMGLLSAN	1065	indifferent	unpleasant	3rd
1637	0.015	EMGLLSAN	1065	indifferent	unpleasant	3rd
1638	0.015	EMGLLSAN	1065	indifferent	unpleasant	3rd
1639	0.016	EMGLLSAN	1065	indifferent	unpleasant	3rd
1640	0.016	EMGLLSAN	1065	indifferent	unpleasant	3rd
1693	69.787	ECGHR	1065	indifferent	unpleasant	pre
1694	69.693	ECGHR	1065	indifferent	unpleasant	pre
1695	69.598	ECGHR	1065	indifferent	unpleasant	pre
1696	69.504	ECGHR	1065	indifferent	unpleasant	pre
1697	69.409	ECGHR	1065	indifferent	unpleasant	pre
1698	69.314	ECGHR	1065	indifferent	unpleasant	pre
1699	69.222	ECGHR	1065	indifferent	unpleasant	pre
1700	69.13	ECGHR	1065	indifferent	unpleasant	pre
1701	69.039	ECGHR	1065	indifferent	unpleasant	pre
1702	68.946	ECGHR	1065	indifferent	unpleasant	pre
1703	68.856	ECGHR	1065	indifferent	unpleasant	pre
1704	68.762	ECGHR	1065	indifferent	unpleasant	pre
1705	68.676	ECGHR	1065	indifferent	unpleasant	pre
1706	68.572	ECGHR	1065	indifferent	unpleasant	pre
1707	68.557	ECGHR	1065	indifferent	unpleasant	pre
1708	69.009	ECGHR	1065	indifferent	unpleasant	pre
1709	69.532	ECGHR	1065	indifferent	unpleasant	pre
1710	70.041	ECGHR	1065	indifferent	unpleasant	pre
1711	70.56	ECGHR	1065	indifferent	unpleasant	pre
1712	71.069	ECGHR	1065	indifferent	unpleasant	pre
1713	71.59	ECGHR	1065	indifferent	unpleasant	1st
1714	72.093	ECGHR	1065	indifferent	unpleasant	1st
1715	72.628	ECGHR	1065	indifferent	unpleasant	1st
1716	73.009	ECGHR	1065	indifferent	unpleasant	1st
1717	73.073	ECGHR	1065	indifferent	unpleasant	1st
1718	73.144	ECGHR	1065	indifferent	unpleasant	1st
1719	73.205	ECGHR	1065	indifferent	unpleasant	1st
1720	73.273	ECGHR	1065	indifferent	unpleasant	1st
1721	73.336	ECGHR	1065	indifferent	unpleasant	1st
1722	73.403	ECGHR	1065	indifferent	unpleasant	1st
1723	73.466	ECGHR	1065	indifferent	unpleasant	1st
1724	73.538	ECGHR	1065	indifferent	unpleasant	1st
1725	73.646	ECGHR	1065	indifferent	unpleasant	1st
1726	73.758	ECGHR	1065	indifferent	unpleasant	1st
1727	73.87	ECGHR	1065	indifferent	unpleasant	1st
1728	73.982	ECGHR	1065	indifferent	unpleasant	1st
1729	74.093	ECGHR	1065	indifferent	unpleasant	1st
1730	74.206	ECGHR	1065	indifferent	unpleasant	1st
1731	74.318	ECGHR	1065	indifferent	unpleasant	1st
1732	74.412	ECGHR	1065	indifferent	unpleasant	1st
1733	74.235	ECGHR	1065	indifferent	unpleasant	1st
1734	73.978	ECGHR	1065	indifferent	unpleasant	1st
1735	73.738	ECGHR	1065	indifferent	unpleasant	1st
1736	73.489	ECGHR	1065	indifferent	unpleasant	1st
1737	73.246	ECGHR	1065	indifferent	unpleasant	1st
1738	72.999	ECGHR	1065	indifferent	unpleasant	1st
1739	72.754	ECGHR	1065	indifferent	unpleasant	1st
1740	72.507	ECGHR	1065	indifferent	unpleasant	1st
1741	72.231	ECGHR	1065	indifferent	unpleasant	1st
1742	71.942	ECGHR	1065	indifferent	unpleasant	1st
1743	71.657	ECGHR	1065	indifferent	unpleasant	2nd
1744	71.37	ECGHR	1065	indifferent	unpleasant	2nd
1745	71.085	ECGHR	1065	indifferent	unpleasant	2nd
1746	70.796	ECGHR	1065	indifferent	unpleasant	2nd
1747	70.513	ECGHR	1065	indifferent	unpleasant	2nd
1748	70.222	ECGHR	1065	indifferent	unpleasant	2nd
1749	69.989	ECGHR	1065	indifferent	unpleasant	2nd
1750	69.807	ECGHR	1065	indifferent	unpleasant	2nd
1751	69.617	ECGHR	1065	indifferent	unpleasant	2nd
1752	69.432	ECGHR	1065	indifferent	unpleasant	2nd
1753	69.244	ECGHR	1065	indifferent	unpleasant	2nd
1754	69.058	ECGHR	1065	indifferent	unpleasant	2nd
1755	68.87	ECGHR	1065	indifferent	unpleasant	2nd
1756	68.685	ECGHR	1065	indifferent	unpleasant	2nd
1757	68.49	ECGHR	1065	indifferent	unpleasant	2nd
1758	68.241	ECGHR	1065	indifferent	unpleasant	2nd
1759	67.979	ECGHR	1065	indifferent	unpleasant	2nd
1760	67.722	ECGHR	1065	indifferent	unpleasant	2nd
1761	67.459	ECGHR	1065	indifferent	unpleasant	2nd
1762	67.206	ECGHR	1065	indifferent	unpleasant	2nd
1763	66.938	ECGHR	1065	indifferent	unpleasant	2nd
1764	66.693	ECGHR	1065	indifferent	unpleasant	2nd
1765	66.405	ECGHR	1065	indifferent	unpleasant	2nd
1766	66.328	ECGHR	1065	indifferent	unpleasant	2nd
1767	66.748	ECGHR	1065	indifferent	unpleasant	2nd
1768	67.169	ECGHR	1065	indifferent	unpleasant	2nd
1769	67.6	ECGHR	1065	indifferent	unpleasant	2nd
1770	68.027	ECGHR	1065	indifferent	unpleasant	2nd
1771	68.452	ECGHR	1065	indifferent	unpleasant	2nd
1772	68.885	ECGHR	1065	indifferent	unpleasant	2nd
1773	69.303	ECGHR	1065	indifferent	unpleasant	3rd
1774	69.751	ECGHR	1065	indifferent	unpleasant	3rd
1775	70.051	ECGHR	1065	indifferent	unpleasant	3rd
1776	69.92	ECGHR	1065	indifferent	unpleasant	3rd
1777	69.771	ECGHR	1065	indifferent	unpleasant	3rd
1778	69.619	ECGHR	1065	indifferent	unpleasant	3rd
1779	69.469	ECGHR	1065	indifferent	unpleasant	3rd
1780	69.32	ECGHR	1065	indifferent	unpleasant	3rd
1781	69.165	ECGHR	1065	indifferent	unpleasant	3rd
1782	69.022	ECGHR	1065	indifferent	unpleasant	3rd
1783	68.86	ECGHR	1065	indifferent	unpleasant	3rd
1784	68.884	ECGHR	1065	indifferent	unpleasant	3rd
1785	69.047	ECGHR	1065	indifferent	unpleasant	3rd
1786	69.187	ECGHR	1065	indifferent	unpleasant	3rd
1787	69.339	ECGHR	1065	indifferent	unpleasant	3rd
1788	69.483	ECGHR	1065	indifferent	unpleasant	3rd
1789	69.633	ECGHR	1065	indifferent	unpleasant	3rd
1790	69.779	ECGHR	1065	indifferent	unpleasant	3rd
1791	69.927	ECGHR	1065	indifferent	unpleasant	3rd
1844	69.971	PPGHR	1065	indifferent	unpleasant	pre
1845	69.929	PPGHR	1065	indifferent	unpleasant	pre
1846	69.86	PPGHR	1065	indifferent	unpleasant	pre
1847	69.784	PPGHR	1065	indifferent	unpleasant	pre
1848	69.709	PPGHR	1065	indifferent	unpleasant	pre
1849	69.634	PPGHR	1065	indifferent	unpleasant	pre
1850	69.558	PPGHR	1065	indifferent	unpleasant	pre
1851	69.483	PPGHR	1065	indifferent	unpleasant	pre
1852	69.407	PPGHR	1065	indifferent	unpleasant	pre
1853	69.333	PPGHR	1065	indifferent	unpleasant	pre
1854	69.251	PPGHR	1065	indifferent	unpleasant	pre
1855	69.159	PPGHR	1065	indifferent	unpleasant	pre
1856	69.067	PPGHR	1065	indifferent	unpleasant	pre
1857	68.977	PPGHR	1065	indifferent	unpleasant	pre
1858	68.883	PPGHR	1065	indifferent	unpleasant	pre
1859	68.796	PPGHR	1065	indifferent	unpleasant	pre
1860	68.697	PPGHR	1065	indifferent	unpleasant	pre
1861	68.616	PPGHR	1065	indifferent	unpleasant	pre
1862	68.516	PPGHR	1065	indifferent	unpleasant	pre
1863	68.831	PPGHR	1065	indifferent	unpleasant	pre
1864	69.375	PPGHR	1065	indifferent	unpleasant	1st
1865	69.873	PPGHR	1065	indifferent	unpleasant	1st
1866	70.397	PPGHR	1065	indifferent	unpleasant	1st
1867	70.905	PPGHR	1065	indifferent	unpleasant	1st
1868	71.423	PPGHR	1065	indifferent	unpleasant	1st
1869	71.933	PPGHR	1065	indifferent	unpleasant	1st
1870	72.453	PPGHR	1065	indifferent	unpleasant	1st
1871	72.93	PPGHR	1065	indifferent	unpleasant	1st
1872	73.063	PPGHR	1065	indifferent	unpleasant	1st
1873	73.117	PPGHR	1065	indifferent	unpleasant	1st
1874	73.188	PPGHR	1065	indifferent	unpleasant	1st
1875	73.25	PPGHR	1065	indifferent	unpleasant	1st
1876	73.317	PPGHR	1065	indifferent	unpleasant	1st
1877	73.38	PPGHR	1065	indifferent	unpleasant	1st
1878	73.447	PPGHR	1065	indifferent	unpleasant	1st
1879	73.511	PPGHR	1065	indifferent	unpleasant	1st
1880	73.593	PPGHR	1065	indifferent	unpleasant	1st
1881	73.684	PPGHR	1065	indifferent	unpleasant	1st
1882	73.772	PPGHR	1065	indifferent	unpleasant	1st
1883	73.863	PPGHR	1065	indifferent	unpleasant	1st
1884	73.949	PPGHR	1065	indifferent	unpleasant	1st
1885	74.043	PPGHR	1065	indifferent	unpleasant	1st
1886	74.125	PPGHR	1065	indifferent	unpleasant	1st
1887	74.226	PPGHR	1065	indifferent	unpleasant	1st
1888	74.168	PPGHR	1065	indifferent	unpleasant	1st
1889	73.976	PPGHR	1065	indifferent	unpleasant	1st
1890	73.804	PPGHR	1065	indifferent	unpleasant	1st
1891	73.622	PPGHR	1065	indifferent	unpleasant	1st
1892	73.445	PPGHR	1065	indifferent	unpleasant	1st
1893	73.267	PPGHR	1065	indifferent	unpleasant	1st
1894	73.086	PPGHR	1065	indifferent	unpleasant	2nd
1895	72.913	PPGHR	1065	indifferent	unpleasant	2nd
1896	72.671	PPGHR	1065	indifferent	unpleasant	2nd
1897	72.354	PPGHR	1065	indifferent	unpleasant	2nd
1898	72.047	PPGHR	1065	indifferent	unpleasant	2nd
1899	71.734	PPGHR	1065	indifferent	unpleasant	2nd
1900	71.426	PPGHR	1065	indifferent	unpleasant	2nd
1901	71.113	PPGHR	1065	indifferent	unpleasant	2nd
1902	70.806	PPGHR	1065	indifferent	unpleasant	2nd
1903	70.49	PPGHR	1065	indifferent	unpleasant	2nd
1904	70.209	PPGHR	1065	indifferent	unpleasant	2nd
1905	70.002	PPGHR	1065	indifferent	unpleasant	2nd
1906	69.794	PPGHR	1065	indifferent	unpleasant	2nd
1907	69.588	PPGHR	1065	indifferent	unpleasant	2nd
1908	69.381	PPGHR	1065	indifferent	unpleasant	2nd
1909	69.175	PPGHR	1065	indifferent	unpleasant	2nd
1910	68.969	PPGHR	1065	indifferent	unpleasant	2nd
1911	68.761	PPGHR	1065	indifferent	unpleasant	2nd
1912	68.555	PPGHR	1065	indifferent	unpleasant	2nd
1913	68.313	PPGHR	1065	indifferent	unpleasant	2nd
1914	68.052	PPGHR	1065	indifferent	unpleasant	2nd
1915	67.794	PPGHR	1065	indifferent	unpleasant	2nd
1916	67.534	PPGHR	1065	indifferent	unpleasant	2nd
1917	67.276	PPGHR	1065	indifferent	unpleasant	2nd
1918	67.015	PPGHR	1065	indifferent	unpleasant	2nd
1919	66.758	PPGHR	1065	indifferent	unpleasant	2nd
1920	66.493	PPGHR	1065	indifferent	unpleasant	2nd
1921	66.285	PPGHR	1065	indifferent	unpleasant	2nd
1922	66.563	PPGHR	1065	indifferent	unpleasant	2nd
1923	66.952	PPGHR	1065	indifferent	unpleasant	2nd
1924	67.319	PPGHR	1065	indifferent	unpleasant	3rd
1925	67.696	PPGHR	1065	indifferent	unpleasant	3rd
1926	68.067	PPGHR	1065	indifferent	unpleasant	3rd
1927	68.442	PPGHR	1065	indifferent	unpleasant	3rd
1928	68.815	PPGHR	1065	indifferent	unpleasant	3rd
1929	69.19	PPGHR	1065	indifferent	unpleasant	3rd
1930	69.542	PPGHR	1065	indifferent	unpleasant	3rd
1931	69.583	PPGHR	1065	indifferent	unpleasant	3rd
1932	69.532	PPGHR	1065	indifferent	unpleasant	3rd
1933	69.502	PPGHR	1065	indifferent	unpleasant	3rd
1934	69.46	PPGHR	1065	indifferent	unpleasant	3rd
1935	69.426	PPGHR	1065	indifferent	unpleasant	3rd
1936	69.385	PPGHR	1065	indifferent	unpleasant	3rd
1937	69.351	PPGHR	1065	indifferent	unpleasant	3rd
1938	69.307	PPGHR	1065	indifferent	unpleasant	3rd
1939	69.309	PPGHR	1065	indifferent	unpleasant	3rd
1940	69.402	PPGHR	1065	indifferent	unpleasant	3rd
1941	69.493	PPGHR	1065	indifferent	unpleasant	3rd
1942	69.589	PPGHR	1065	indifferent	unpleasant	3rd
1995	0.347	EDA_phasic	1065	indifferent	unpleasant	pre
1996	0.34	EDA_phasic	1065	indifferent	unpleasant	pre
1997	0.333	EDA_phasic	1065	indifferent	unpleasant	pre
1998	0.327	EDA_phasic	1065	indifferent	unpleasant	pre
1999	0.321	EDA_phasic	1065	indifferent	unpleasant	pre
2000	0.316	EDA_phasic	1065	indifferent	unpleasant	pre
2001	0.312	EDA_phasic	1065	indifferent	unpleasant	pre
2002	0.308	EDA_phasic	1065	indifferent	unpleasant	pre
2003	0.305	EDA_phasic	1065	indifferent	unpleasant	pre
2004	0.302	EDA_phasic	1065	indifferent	unpleasant	pre
2005	0.299	EDA_phasic	1065	indifferent	unpleasant	pre
2006	0.296	EDA_phasic	1065	indifferent	unpleasant	pre
2007	0.294	EDA_phasic	1065	indifferent	unpleasant	pre
2008	0.293	EDA_phasic	1065	indifferent	unpleasant	pre
2009	0.293	EDA_phasic	1065	indifferent	unpleasant	pre
2010	0.293	EDA_phasic	1065	indifferent	unpleasant	pre
2011	0.296	EDA_phasic	1065	indifferent	unpleasant	pre
2012	0.302	EDA_phasic	1065	indifferent	unpleasant	pre
2013	0.311	EDA_phasic	1065	indifferent	unpleasant	pre
2014	0.325	EDA_phasic	1065	indifferent	unpleasant	pre
2015	0.344	EDA_phasic	1065	indifferent	unpleasant	1st
2016	0.366	EDA_phasic	1065	indifferent	unpleasant	1st
2017	0.391	EDA_phasic	1065	indifferent	unpleasant	1st
2018	0.416	EDA_phasic	1065	indifferent	unpleasant	1st
2019	0.439	EDA_phasic	1065	indifferent	unpleasant	1st
2020	0.459	EDA_phasic	1065	indifferent	unpleasant	1st
2021	0.474	EDA_phasic	1065	indifferent	unpleasant	1st
2022	0.484	EDA_phasic	1065	indifferent	unpleasant	1st
2023	0.49	EDA_phasic	1065	indifferent	unpleasant	1st
2024	0.49	EDA_phasic	1065	indifferent	unpleasant	1st
2025	0.487	EDA_phasic	1065	indifferent	unpleasant	1st
2026	0.48	EDA_phasic	1065	indifferent	unpleasant	1st
2027	0.47	EDA_phasic	1065	indifferent	unpleasant	1st
2028	0.458	EDA_phasic	1065	indifferent	unpleasant	1st
2029	0.445	EDA_phasic	1065	indifferent	unpleasant	1st
2030	0.435	EDA_phasic	1065	indifferent	unpleasant	1st
2031	0.43	EDA_phasic	1065	indifferent	unpleasant	1st
2032	0.436	EDA_phasic	1065	indifferent	unpleasant	1st
2033	0.457	EDA_phasic	1065	indifferent	unpleasant	1st
2034	0.496	EDA_phasic	1065	indifferent	unpleasant	1st
2035	0.556	EDA_phasic	1065	indifferent	unpleasant	1st
2036	0.633	EDA_phasic	1065	indifferent	unpleasant	1st
2037	0.725	EDA_phasic	1065	indifferent	unpleasant	1st
2038	0.824	EDA_phasic	1065	indifferent	unpleasant	1st
2039	0.925	EDA_phasic	1065	indifferent	unpleasant	1st
2040	1.022	EDA_phasic	1065	indifferent	unpleasant	1st
2041	1.111	EDA_phasic	1065	indifferent	unpleasant	1st
2042	1.189	EDA_phasic	1065	indifferent	unpleasant	1st
2043	1.254	EDA_phasic	1065	indifferent	unpleasant	1st
2044	1.304	EDA_phasic	1065	indifferent	unpleasant	1st
2045	1.34	EDA_phasic	1065	indifferent	unpleasant	2nd
2046	1.362	EDA_phasic	1065	indifferent	unpleasant	2nd
2047	1.372	EDA_phasic	1065	indifferent	unpleasant	2nd
2048	1.369	EDA_phasic	1065	indifferent	unpleasant	2nd
2049	1.357	EDA_phasic	1065	indifferent	unpleasant	2nd
2050	1.334	EDA_phasic	1065	indifferent	unpleasant	2nd
2051	1.302	EDA_phasic	1065	indifferent	unpleasant	2nd
2052	1.263	EDA_phasic	1065	indifferent	unpleasant	2nd
2053	1.217	EDA_phasic	1065	indifferent	unpleasant	2nd
2054	1.168	EDA_phasic	1065	indifferent	unpleasant	2nd
2055	1.117	EDA_phasic	1065	indifferent	unpleasant	2nd
2056	1.066	EDA_phasic	1065	indifferent	unpleasant	2nd
2057	1.018	EDA_phasic	1065	indifferent	unpleasant	2nd
2058	0.972	EDA_phasic	1065	indifferent	unpleasant	2nd
2059	0.928	EDA_phasic	1065	indifferent	unpleasant	2nd
2060	0.885	EDA_phasic	1065	indifferent	unpleasant	2nd
2061	0.845	EDA_phasic	1065	indifferent	unpleasant	2nd
2062	0.806	EDA_phasic	1065	indifferent	unpleasant	2nd
2063	0.77	EDA_phasic	1065	indifferent	unpleasant	2nd
2064	0.736	EDA_phasic	1065	indifferent	unpleasant	2nd
2065	0.705	EDA_phasic	1065	indifferent	unpleasant	2nd
2066	0.676	EDA_phasic	1065	indifferent	unpleasant	2nd
2067	0.65	EDA_phasic	1065	indifferent	unpleasant	2nd
2068	0.628	EDA_phasic	1065	indifferent	unpleasant	2nd
2069	0.609	EDA_phasic	1065	indifferent	unpleasant	2nd
2070	0.595	EDA_phasic	1065	indifferent	unpleasant	2nd
2071	0.586	EDA_phasic	1065	indifferent	unpleasant	2nd
2072	0.583	EDA_phasic	1065	indifferent	unpleasant	2nd
2073	0.584	EDA_phasic	1065	indifferent	unpleasant	2nd
2074	0.589	EDA_phasic	1065	indifferent	unpleasant	2nd
2075	0.596	EDA_phasic	1065	indifferent	unpleasant	3rd
2076	0.605	EDA_phasic	1065	indifferent	unpleasant	3rd
2077	0.613	EDA_phasic	1065	indifferent	unpleasant	3rd
2078	0.621	EDA_phasic	1065	indifferent	unpleasant	3rd
2079	0.627	EDA_phasic	1065	indifferent	unpleasant	3rd
2080	0.631	EDA_phasic	1065	indifferent	unpleasant	3rd
2081	0.634	EDA_phasic	1065	indifferent	unpleasant	3rd
2082	0.635	EDA_phasic	1065	indifferent	unpleasant	3rd
2083	0.636	EDA_phasic	1065	indifferent	unpleasant	3rd
2084	0.636	EDA_phasic	1065	indifferent	unpleasant	3rd
2085	0.637	EDA_phasic	1065	indifferent	unpleasant	3rd
2086	0.637	EDA_phasic	1065	indifferent	unpleasant	3rd
2087	0.636	EDA_phasic	1065	indifferent	unpleasant	3rd
2088	0.635	EDA_phasic	1065	indifferent	unpleasant	3rd
2089	0.631	EDA_phasic	1065	indifferent	unpleasant	3rd
2090	0.626	EDA_phasic	1065	indifferent	unpleasant	3rd
2091	0.618	EDA_phasic	1065	indifferent	unpleasant	3rd
2092	0.607	EDA_phasic	1065	indifferent	unpleasant	3rd
2093	0.594	EDA_phasic	1065	indifferent	unpleasant	3rd
2146	22.581	RRbpm	1065	indifferent	unpleasant	pre
2147	22.663	RRbpm	1065	indifferent	unpleasant	pre
2148	22.745	RRbpm	1065	indifferent	unpleasant	pre
2149	22.826	RRbpm	1065	indifferent	unpleasant	pre
2150	22.908	RRbpm	1065	indifferent	unpleasant	pre
2151	22.989	RRbpm	1065	indifferent	unpleasant	pre
2152	23.071	RRbpm	1065	indifferent	unpleasant	pre
2153	23.151	RRbpm	1065	indifferent	unpleasant	pre
2154	23.236	RRbpm	1065	indifferent	unpleasant	pre
2155	23.299	RRbpm	1065	indifferent	unpleasant	pre
2156	23.271	RRbpm	1065	indifferent	unpleasant	pre
2157	23.232	RRbpm	1065	indifferent	unpleasant	pre
2158	23.195	RRbpm	1065	indifferent	unpleasant	pre
2159	23.157	RRbpm	1065	indifferent	unpleasant	pre
2160	23.119	RRbpm	1065	indifferent	unpleasant	pre
2161	23.081	RRbpm	1065	indifferent	unpleasant	pre
2162	23.044	RRbpm	1065	indifferent	unpleasant	pre
2163	23.006	RRbpm	1065	indifferent	unpleasant	pre
2164	22.968	RRbpm	1065	indifferent	unpleasant	pre
2165	22.93	RRbpm	1065	indifferent	unpleasant	pre
2166	22.892	RRbpm	1065	indifferent	unpleasant	1st
2167	22.855	RRbpm	1065	indifferent	unpleasant	1st
2168	22.817	RRbpm	1065	indifferent	unpleasant	1st
2169	22.779	RRbpm	1065	indifferent	unpleasant	1st
2170	22.741	RRbpm	1065	indifferent	unpleasant	1st
2171	22.704	RRbpm	1065	indifferent	unpleasant	1st
2172	22.666	RRbpm	1065	indifferent	unpleasant	1st
2173	22.628	RRbpm	1065	indifferent	unpleasant	1st
2174	22.59	RRbpm	1065	indifferent	unpleasant	1st
2175	22.553	RRbpm	1065	indifferent	unpleasant	1st
2176	22.515	RRbpm	1065	indifferent	unpleasant	1st
2177	22.477	RRbpm	1065	indifferent	unpleasant	1st
2178	22.439	RRbpm	1065	indifferent	unpleasant	1st
2179	22.402	RRbpm	1065	indifferent	unpleasant	1st
2180	22.363	RRbpm	1065	indifferent	unpleasant	1st
2181	22.335	RRbpm	1065	indifferent	unpleasant	1st
2182	22.325	RRbpm	1065	indifferent	unpleasant	1st
2183	22.315	RRbpm	1065	indifferent	unpleasant	1st
2184	22.306	RRbpm	1065	indifferent	unpleasant	1st
2185	22.296	RRbpm	1065	indifferent	unpleasant	1st
2186	22.286	RRbpm	1065	indifferent	unpleasant	1st
2187	22.276	RRbpm	1065	indifferent	unpleasant	1st
2188	22.266	RRbpm	1065	indifferent	unpleasant	1st
2189	22.257	RRbpm	1065	indifferent	unpleasant	1st
2190	22.247	RRbpm	1065	indifferent	unpleasant	1st
2191	22.237	RRbpm	1065	indifferent	unpleasant	1st
2192	22.227	RRbpm	1065	indifferent	unpleasant	1st
2193	22.217	RRbpm	1065	indifferent	unpleasant	1st
2194	22.208	RRbpm	1065	indifferent	unpleasant	1st
2195	22.198	RRbpm	1065	indifferent	unpleasant	1st
2196	22.188	RRbpm	1065	indifferent	unpleasant	2nd
2197	22.178	RRbpm	1065	indifferent	unpleasant	2nd
2198	22.168	RRbpm	1065	indifferent	unpleasant	2nd
2199	22.159	RRbpm	1065	indifferent	unpleasant	2nd
2200	22.149	RRbpm	1065	indifferent	unpleasant	2nd
2201	22.139	RRbpm	1065	indifferent	unpleasant	2nd
2202	22.129	RRbpm	1065	indifferent	unpleasant	2nd
2203	22.12	RRbpm	1065	indifferent	unpleasant	2nd
2204	22.11	RRbpm	1065	indifferent	unpleasant	2nd
2205	22.1	RRbpm	1065	indifferent	unpleasant	2nd
2206	22.09	RRbpm	1065	indifferent	unpleasant	2nd
2207	22.081	RRbpm	1065	indifferent	unpleasant	2nd
2208	22.067	RRbpm	1065	indifferent	unpleasant	2nd
2209	22.049	RRbpm	1065	indifferent	unpleasant	2nd
2210	22.032	RRbpm	1065	indifferent	unpleasant	2nd
2211	22.014	RRbpm	1065	indifferent	unpleasant	2nd
2212	21.997	RRbpm	1065	indifferent	unpleasant	2nd
2213	21.979	RRbpm	1065	indifferent	unpleasant	2nd
2214	21.962	RRbpm	1065	indifferent	unpleasant	2nd
2215	21.944	RRbpm	1065	indifferent	unpleasant	2nd
2216	21.927	RRbpm	1065	indifferent	unpleasant	2nd
2217	21.909	RRbpm	1065	indifferent	unpleasant	2nd
2218	21.892	RRbpm	1065	indifferent	unpleasant	2nd
2219	21.874	RRbpm	1065	indifferent	unpleasant	2nd
2220	21.856	RRbpm	1065	indifferent	unpleasant	2nd
2221	21.839	RRbpm	1065	indifferent	unpleasant	2nd
2222	21.821	RRbpm	1065	indifferent	unpleasant	2nd
2223	21.804	RRbpm	1065	indifferent	unpleasant	2nd
2224	21.786	RRbpm	1065	indifferent	unpleasant	2nd
2225	21.769	RRbpm	1065	indifferent	unpleasant	2nd
2226	21.751	RRbpm	1065	indifferent	unpleasant	3rd
2227	21.734	RRbpm	1065	indifferent	unpleasant	3rd
2228	21.716	RRbpm	1065	indifferent	unpleasant	3rd
2229	21.699	RRbpm	1065	indifferent	unpleasant	3rd
2230	21.681	RRbpm	1065	indifferent	unpleasant	3rd
2231	21.664	RRbpm	1065	indifferent	unpleasant	3rd
2232	21.645	RRbpm	1065	indifferent	unpleasant	3rd
2233	21.63	RRbpm	1065	indifferent	unpleasant	3rd
2234	21.608	RRbpm	1065	indifferent	unpleasant	3rd
2235	21.618	RRbpm	1065	indifferent	unpleasant	3rd
2236	21.691	RRbpm	1065	indifferent	unpleasant	3rd
2237	21.762	RRbpm	1065	indifferent	unpleasant	3rd
2238	21.835	RRbpm	1065	indifferent	unpleasant	3rd
2239	21.907	RRbpm	1065	indifferent	unpleasant	3rd
2240	21.979	RRbpm	1065	indifferent	unpleasant	3rd
2241	22.051	RRbpm	1065	indifferent	unpleasant	3rd
2242	22.124	RRbpm	1065	indifferent	unpleasant	3rd
2243	22.196	RRbpm	1065	indifferent	unpleasant	3rd
2244	22.268	RRbpm	1065	indifferent	unpleasant	3rd
2297	32.032	temperature	1065	indifferent	unpleasant	pre
2298	32.032	temperature	1065	indifferent	unpleasant	pre
2299	32.032	temperature	1065	indifferent	unpleasant	pre
2300	32.033	temperature	1065	indifferent	unpleasant	pre
2301	32.032	temperature	1065	indifferent	unpleasant	pre
2302	32.033	temperature	1065	indifferent	unpleasant	pre
2303	32.032	temperature	1065	indifferent	unpleasant	pre
2304	32.033	temperature	1065	indifferent	unpleasant	pre
2305	32.032	temperature	1065	indifferent	unpleasant	pre
2306	32.033	temperature	1065	indifferent	unpleasant	pre
2307	32.025	temperature	1065	indifferent	unpleasant	pre
2308	32.022	temperature	1065	indifferent	unpleasant	pre
2309	32.023	temperature	1065	indifferent	unpleasant	pre
2310	32.023	temperature	1065	indifferent	unpleasant	pre
2311	32.023	temperature	1065	indifferent	unpleasant	pre
2312	32.023	temperature	1065	indifferent	unpleasant	pre
2313	32.023	temperature	1065	indifferent	unpleasant	pre
2314	32.023	temperature	1065	indifferent	unpleasant	pre
2315	32.023	temperature	1065	indifferent	unpleasant	pre
2316	32.023	temperature	1065	indifferent	unpleasant	pre
2317	32.023	temperature	1065	indifferent	unpleasant	1st
2318	32.023	temperature	1065	indifferent	unpleasant	1st
2319	32.023	temperature	1065	indifferent	unpleasant	1st
2320	32.023	temperature	1065	indifferent	unpleasant	1st
2321	32.023	temperature	1065	indifferent	unpleasant	1st
2322	32.023	temperature	1065	indifferent	unpleasant	1st
2323	32.023	temperature	1065	indifferent	unpleasant	1st
2324	32.023	temperature	1065	indifferent	unpleasant	1st
2325	32.022	temperature	1065	indifferent	unpleasant	1st
2326	32.023	temperature	1065	indifferent	unpleasant	1st
2327	32.019	temperature	1065	indifferent	unpleasant	1st
2328	32.013	temperature	1065	indifferent	unpleasant	1st
2329	32.013	temperature	1065	indifferent	unpleasant	1st
2330	32.013	temperature	1065	indifferent	unpleasant	1st
2331	32.013	temperature	1065	indifferent	unpleasant	1st
2332	32.013	temperature	1065	indifferent	unpleasant	1st
2333	32.013	temperature	1065	indifferent	unpleasant	1st
2334	32.013	temperature	1065	indifferent	unpleasant	1st
2335	32.013	temperature	1065	indifferent	unpleasant	1st
2336	32.013	temperature	1065	indifferent	unpleasant	1st
2337	32.013	temperature	1065	indifferent	unpleasant	1st
2338	32.013	temperature	1065	indifferent	unpleasant	1st
2339	32.013	temperature	1065	indifferent	unpleasant	1st
2340	32.013	temperature	1065	indifferent	unpleasant	1st
2341	32.013	temperature	1065	indifferent	unpleasant	1st
2342	32.013	temperature	1065	indifferent	unpleasant	1st
2343	32.013	temperature	1065	indifferent	unpleasant	1st
2344	32.013	temperature	1065	indifferent	unpleasant	1st
2345	32.013	temperature	1065	indifferent	unpleasant	1st
2346	32.013	temperature	1065	indifferent	unpleasant	1st
2347	32.013	temperature	1065	indifferent	unpleasant	2nd
2348	32.005	temperature	1065	indifferent	unpleasant	2nd
2349	32.003	temperature	1065	indifferent	unpleasant	2nd
2350	32.004	temperature	1065	indifferent	unpleasant	2nd
2351	32.003	temperature	1065	indifferent	unpleasant	2nd
2352	32.003	temperature	1065	indifferent	unpleasant	2nd
2353	32.003	temperature	1065	indifferent	unpleasant	2nd
2354	32.003	temperature	1065	indifferent	unpleasant	2nd
2355	32.003	temperature	1065	indifferent	unpleasant	2nd
2356	32.004	temperature	1065	indifferent	unpleasant	2nd
2357	32.003	temperature	1065	indifferent	unpleasant	2nd
2358	32.003	temperature	1065	indifferent	unpleasant	2nd
2359	32.003	temperature	1065	indifferent	unpleasant	2nd
2360	32.003	temperature	1065	indifferent	unpleasant	2nd
2361	32.003	temperature	1065	indifferent	unpleasant	2nd
2362	32.003	temperature	1065	indifferent	unpleasant	2nd
2363	32.003	temperature	1065	indifferent	unpleasant	2nd
2364	32.003	temperature	1065	indifferent	unpleasant	2nd
2365	32.004	temperature	1065	indifferent	unpleasant	2nd
2366	32.003	temperature	1065	indifferent	unpleasant	2nd
2367	32.004	temperature	1065	indifferent	unpleasant	2nd
2368	32	temperature	1065	indifferent	unpleasant	2nd
2369	31.993	temperature	1065	indifferent	unpleasant	2nd
2370	31.994	temperature	1065	indifferent	unpleasant	2nd
2371	31.993	temperature	1065	indifferent	unpleasant	2nd
2372	31.994	temperature	1065	indifferent	unpleasant	2nd
2373	31.994	temperature	1065	indifferent	unpleasant	2nd
2374	31.994	temperature	1065	indifferent	unpleasant	2nd
2375	31.994	temperature	1065	indifferent	unpleasant	2nd
2376	31.994	temperature	1065	indifferent	unpleasant	2nd
2377	31.994	temperature	1065	indifferent	unpleasant	3rd
2378	31.994	temperature	1065	indifferent	unpleasant	3rd
2379	31.994	temperature	1065	indifferent	unpleasant	3rd
2380	31.994	temperature	1065	indifferent	unpleasant	3rd
2381	31.994	temperature	1065	indifferent	unpleasant	3rd
2382	31.994	temperature	1065	indifferent	unpleasant	3rd
2383	31.994	temperature	1065	indifferent	unpleasant	3rd
2384	31.994	temperature	1065	indifferent	unpleasant	3rd
2385	31.994	temperature	1065	indifferent	unpleasant	3rd
2386	31.994	temperature	1065	indifferent	unpleasant	3rd
2387	31.994	temperature	1065	indifferent	unpleasant	3rd
2388	31.994	temperature	1065	indifferent	unpleasant	3rd
2389	31.994	temperature	1065	indifferent	unpleasant	3rd
2390	31.994	temperature	1065	indifferent	unpleasant	3rd
2391	31.994	temperature	1065	indifferent	unpleasant	3rd
2392	31.994	temperature	1065	indifferent	unpleasant	3rd
2393	31.994	temperature	1065	indifferent	unpleasant	3rd
2394	31.994	temperature	1065	indifferent	unpleasant	3rd
2395	31.994	temperature	1065	indifferent	unpleasant	3rd
2448	0.007	EMGCS	1065	indifferent	neutral	pre
2449	0.007	EMGCS	1065	indifferent	neutral	pre
2450	0.006	EMGCS	1065	indifferent	neutral	pre
2451	0.006	EMGCS	1065	indifferent	neutral	pre
2452	0.006	EMGCS	1065	indifferent	neutral	pre
2453	0.006	EMGCS	1065	indifferent	neutral	pre
2454	0.006	EMGCS	1065	indifferent	neutral	pre
2455	0.006	EMGCS	1065	indifferent	neutral	pre
2456	0.006	EMGCS	1065	indifferent	neutral	pre
2457	0.006	EMGCS	1065	indifferent	neutral	pre
2458	0.006	EMGCS	1065	indifferent	neutral	pre
2459	0.006	EMGCS	1065	indifferent	neutral	pre
2460	0.006	EMGCS	1065	indifferent	neutral	pre
2461	0.006	EMGCS	1065	indifferent	neutral	pre
2462	0.006	EMGCS	1065	indifferent	neutral	pre
2463	0.006	EMGCS	1065	indifferent	neutral	pre
2464	0.006	EMGCS	1065	indifferent	neutral	pre
2465	0.007	EMGCS	1065	indifferent	neutral	pre
2466	0.007	EMGCS	1065	indifferent	neutral	pre
2467	0.007	EMGCS	1065	indifferent	neutral	pre
2468	0.006	EMGCS	1065	indifferent	neutral	1st
2469	0.006	EMGCS	1065	indifferent	neutral	1st
2470	0.007	EMGCS	1065	indifferent	neutral	1st
2471	0.007	EMGCS	1065	indifferent	neutral	1st
2472	0.007	EMGCS	1065	indifferent	neutral	1st
2473	0.007	EMGCS	1065	indifferent	neutral	1st
2474	0.006	EMGCS	1065	indifferent	neutral	1st
2475	0.006	EMGCS	1065	indifferent	neutral	1st
2476	0.006	EMGCS	1065	indifferent	neutral	1st
2477	0.006	EMGCS	1065	indifferent	neutral	1st
2478	0.006	EMGCS	1065	indifferent	neutral	1st
2479	0.006	EMGCS	1065	indifferent	neutral	1st
2480	0.006	EMGCS	1065	indifferent	neutral	1st
2481	0.005	EMGCS	1065	indifferent	neutral	1st
2482	0.005	EMGCS	1065	indifferent	neutral	1st
2483	0.005	EMGCS	1065	indifferent	neutral	1st
2484	0.005	EMGCS	1065	indifferent	neutral	1st
2485	0.005	EMGCS	1065	indifferent	neutral	1st
2486	0.005	EMGCS	1065	indifferent	neutral	1st
2487	0.005	EMGCS	1065	indifferent	neutral	1st
2488	0.006	EMGCS	1065	indifferent	neutral	1st
2489	0.006	EMGCS	1065	indifferent	neutral	1st
2490	0.006	EMGCS	1065	indifferent	neutral	1st
2491	0.006	EMGCS	1065	indifferent	neutral	1st
2492	0.006	EMGCS	1065	indifferent	neutral	1st
2493	0.005	EMGCS	1065	indifferent	neutral	1st
2494	0.005	EMGCS	1065	indifferent	neutral	1st
2495	0.005	EMGCS	1065	indifferent	neutral	1st
2496	0.005	EMGCS	1065	indifferent	neutral	1st
2497	0.005	EMGCS	1065	indifferent	neutral	1st
2498	0.005	EMGCS	1065	indifferent	neutral	2nd
2499	0.005	EMGCS	1065	indifferent	neutral	2nd
2500	0.005	EMGCS	1065	indifferent	neutral	2nd
2501	0.005	EMGCS	1065	indifferent	neutral	2nd
2502	0.005	EMGCS	1065	indifferent	neutral	2nd
2503	0.006	EMGCS	1065	indifferent	neutral	2nd
2504	0.006	EMGCS	1065	indifferent	neutral	2nd
2505	0.006	EMGCS	1065	indifferent	neutral	2nd
2506	0.006	EMGCS	1065	indifferent	neutral	2nd
2507	0.006	EMGCS	1065	indifferent	neutral	2nd
2508	0.006	EMGCS	1065	indifferent	neutral	2nd
2509	0.006	EMGCS	1065	indifferent	neutral	2nd
2510	0.006	EMGCS	1065	indifferent	neutral	2nd
2511	0.006	EMGCS	1065	indifferent	neutral	2nd
2512	0.006	EMGCS	1065	indifferent	neutral	2nd
2513	0.006	EMGCS	1065	indifferent	neutral	2nd
2514	0.006	EMGCS	1065	indifferent	neutral	2nd
2515	0.006	EMGCS	1065	indifferent	neutral	2nd
2516	0.005	EMGCS	1065	indifferent	neutral	2nd
2517	0.005	EMGCS	1065	indifferent	neutral	2nd
2518	0.005	EMGCS	1065	indifferent	neutral	2nd
2519	0.005	EMGCS	1065	indifferent	neutral	2nd
2520	0.005	EMGCS	1065	indifferent	neutral	2nd
2521	0.005	EMGCS	1065	indifferent	neutral	2nd
2522	0.005	EMGCS	1065	indifferent	neutral	2nd
2523	0.005	EMGCS	1065	indifferent	neutral	2nd
2524	0.004	EMGCS	1065	indifferent	neutral	2nd
2525	0.005	EMGCS	1065	indifferent	neutral	2nd
2526	0.005	EMGCS	1065	indifferent	neutral	2nd
2527	0.005	EMGCS	1065	indifferent	neutral	2nd
2528	0.005	EMGCS	1065	indifferent	neutral	3rd
2529	0.005	EMGCS	1065	indifferent	neutral	3rd
2530	0.005	EMGCS	1065	indifferent	neutral	3rd
2531	0.005	EMGCS	1065	indifferent	neutral	3rd
2532	0.005	EMGCS	1065	indifferent	neutral	3rd
2533	0.005	EMGCS	1065	indifferent	neutral	3rd
2534	0.005	EMGCS	1065	indifferent	neutral	3rd
2535	0.005	EMGCS	1065	indifferent	neutral	3rd
2536	0.005	EMGCS	1065	indifferent	neutral	3rd
2537	0.005	EMGCS	1065	indifferent	neutral	3rd
2538	0.005	EMGCS	1065	indifferent	neutral	3rd
2539	0.005	EMGCS	1065	indifferent	neutral	3rd
2540	0.006	EMGCS	1065	indifferent	neutral	3rd
2541	0.006	EMGCS	1065	indifferent	neutral	3rd
2542	0.006	EMGCS	1065	indifferent	neutral	3rd
2543	0.006	EMGCS	1065	indifferent	neutral	3rd
2544	0.006	EMGCS	1065	indifferent	neutral	3rd
2545	0.006	EMGCS	1065	indifferent	neutral	3rd
2546	0.006	EMGCS	1065	indifferent	neutral	3rd
2599	0.004	EMGZM	1065	indifferent	neutral	pre
2600	0.004	EMGZM	1065	indifferent	neutral	pre
2601	0.004	EMGZM	1065	indifferent	neutral	pre
2602	0.004	EMGZM	1065	indifferent	neutral	pre
2603	0.004	EMGZM	1065	indifferent	neutral	pre
2604	0.004	EMGZM	1065	indifferent	neutral	pre
2605	0.004	EMGZM	1065	indifferent	neutral	pre
2606	0.004	EMGZM	1065	indifferent	neutral	pre
2607	0.004	EMGZM	1065	indifferent	neutral	pre
2608	0.004	EMGZM	1065	indifferent	neutral	pre
2609	0.004	EMGZM	1065	indifferent	neutral	pre
2610	0.004	EMGZM	1065	indifferent	neutral	pre
2611	0.004	EMGZM	1065	indifferent	neutral	pre
2612	0.004	EMGZM	1065	indifferent	neutral	pre
2613	0.004	EMGZM	1065	indifferent	neutral	pre
2614	0.005	EMGZM	1065	indifferent	neutral	pre
2615	0.005	EMGZM	1065	indifferent	neutral	pre
2616	0.005	EMGZM	1065	indifferent	neutral	pre
2617	0.005	EMGZM	1065	indifferent	neutral	pre
2618	0.005	EMGZM	1065	indifferent	neutral	pre
2619	0.005	EMGZM	1065	indifferent	neutral	1st
2620	0.005	EMGZM	1065	indifferent	neutral	1st
2621	0.005	EMGZM	1065	indifferent	neutral	1st
2622	0.005	EMGZM	1065	indifferent	neutral	1st
2623	0.005	EMGZM	1065	indifferent	neutral	1st
2624	0.005	EMGZM	1065	indifferent	neutral	1st
2625	0.005	EMGZM	1065	indifferent	neutral	1st
2626	0.005	EMGZM	1065	indifferent	neutral	1st
2627	0.005	EMGZM	1065	indifferent	neutral	1st
2628	0.005	EMGZM	1065	indifferent	neutral	1st
2629	0.005	EMGZM	1065	indifferent	neutral	1st
2630	0.005	EMGZM	1065	indifferent	neutral	1st
2631	0.006	EMGZM	1065	indifferent	neutral	1st
2632	0.006	EMGZM	1065	indifferent	neutral	1st
2633	0.006	EMGZM	1065	indifferent	neutral	1st
2634	0.006	EMGZM	1065	indifferent	neutral	1st
2635	0.006	EMGZM	1065	indifferent	neutral	1st
2636	0.006	EMGZM	1065	indifferent	neutral	1st
2637	0.006	EMGZM	1065	indifferent	neutral	1st
2638	0.006	EMGZM	1065	indifferent	neutral	1st
2639	0.006	EMGZM	1065	indifferent	neutral	1st
2640	0.006	EMGZM	1065	indifferent	neutral	1st
2641	0.005	EMGZM	1065	indifferent	neutral	1st
2642	0.005	EMGZM	1065	indifferent	neutral	1st
2643	0.006	EMGZM	1065	indifferent	neutral	1st
2644	0.005	EMGZM	1065	indifferent	neutral	1st
2645	0.005	EMGZM	1065	indifferent	neutral	1st
2646	0.005	EMGZM	1065	indifferent	neutral	1st
2647	0.005	EMGZM	1065	indifferent	neutral	1st
2648	0.005	EMGZM	1065	indifferent	neutral	1st
2649	0.005	EMGZM	1065	indifferent	neutral	2nd
2650	0.005	EMGZM	1065	indifferent	neutral	2nd
2651	0.004	EMGZM	1065	indifferent	neutral	2nd
2652	0.004	EMGZM	1065	indifferent	neutral	2nd
2653	0.004	EMGZM	1065	indifferent	neutral	2nd
2654	0.004	EMGZM	1065	indifferent	neutral	2nd
2655	0.004	EMGZM	1065	indifferent	neutral	2nd
2656	0.004	EMGZM	1065	indifferent	neutral	2nd
2657	0.004	EMGZM	1065	indifferent	neutral	2nd
2658	0.004	EMGZM	1065	indifferent	neutral	2nd
2659	0.004	EMGZM	1065	indifferent	neutral	2nd
2660	0.004	EMGZM	1065	indifferent	neutral	2nd
2661	0.004	EMGZM	1065	indifferent	neutral	2nd
2662	0.004	EMGZM	1065	indifferent	neutral	2nd
2663	0.004	EMGZM	1065	indifferent	neutral	2nd
2664	0.004	EMGZM	1065	indifferent	neutral	2nd
2665	0.004	EMGZM	1065	indifferent	neutral	2nd
2666	0.004	EMGZM	1065	indifferent	neutral	2nd
2667	0.004	EMGZM	1065	indifferent	neutral	2nd
2668	0.004	EMGZM	1065	indifferent	neutral	2nd
2669	0.004	EMGZM	1065	indifferent	neutral	2nd
2670	0.004	EMGZM	1065	indifferent	neutral	2nd
2671	0.004	EMGZM	1065	indifferent	neutral	2nd
2672	0.004	EMGZM	1065	indifferent	neutral	2nd
2673	0.004	EMGZM	1065	indifferent	neutral	2nd
2674	0.004	EMGZM	1065	indifferent	neutral	2nd
2675	0.004	EMGZM	1065	indifferent	neutral	2nd
2676	0.004	EMGZM	1065	indifferent	neutral	2nd
2677	0.004	EMGZM	1065	indifferent	neutral	2nd
2678	0.004	EMGZM	1065	indifferent	neutral	2nd
2679	0.004	EMGZM	1065	indifferent	neutral	3rd
2680	0.004	EMGZM	1065	indifferent	neutral	3rd
2681	0.004	EMGZM	1065	indifferent	neutral	3rd
2682	0.004	EMGZM	1065	indifferent	neutral	3rd
2683	0.004	EMGZM	1065	indifferent	neutral	3rd
2684	0.005	EMGZM	1065	indifferent	neutral	3rd
2685	0.005	EMGZM	1065	indifferent	neutral	3rd
2686	0.005	EMGZM	1065	indifferent	neutral	3rd
2687	0.005	EMGZM	1065	indifferent	neutral	3rd
2688	0.005	EMGZM	1065	indifferent	neutral	3rd
2689	0.005	EMGZM	1065	indifferent	neutral	3rd
2690	0.005	EMGZM	1065	indifferent	neutral	3rd
2691	0.005	EMGZM	1065	indifferent	neutral	3rd
2692	0.005	EMGZM	1065	indifferent	neutral	3rd
2693	0.005	EMGZM	1065	indifferent	neutral	3rd
2694	0.005	EMGZM	1065	indifferent	neutral	3rd
2695	0.005	EMGZM	1065	indifferent	neutral	3rd
2696	0.005	EMGZM	1065	indifferent	neutral	3rd
2697	0.005	EMGZM	1065	indifferent	neutral	3rd
2750	0.014	EMGLLSAN	1065	indifferent	neutral	pre
2751	0.014	EMGLLSAN	1065	indifferent	neutral	pre
2752	0.014	EMGLLSAN	1065	indifferent	neutral	pre
2753	0.014	EMGLLSAN	1065	indifferent	neutral	pre
2754	0.014	EMGLLSAN	1065	indifferent	neutral	pre
2755	0.015	EMGLLSAN	1065	indifferent	neutral	pre
2756	0.014	EMGLLSAN	1065	indifferent	neutral	pre
2757	0.014	EMGLLSAN	1065	indifferent	neutral	pre
2758	0.015	EMGLLSAN	1065	indifferent	neutral	pre
2759	0.015	EMGLLSAN	1065	indifferent	neutral	pre
2760	0.015	EMGLLSAN	1065	indifferent	neutral	pre
2761	0.015	EMGLLSAN	1065	indifferent	neutral	pre
2762	0.015	EMGLLSAN	1065	indifferent	neutral	pre
2763	0.015	EMGLLSAN	1065	indifferent	neutral	pre
2764	0.015	EMGLLSAN	1065	indifferent	neutral	pre
2765	0.014	EMGLLSAN	1065	indifferent	neutral	pre
2766	0.014	EMGLLSAN	1065	indifferent	neutral	pre
2767	0.014	EMGLLSAN	1065	indifferent	neutral	pre
2768	0.014	EMGLLSAN	1065	indifferent	neutral	pre
2769	0.014	EMGLLSAN	1065	indifferent	neutral	pre
2770	0.014	EMGLLSAN	1065	indifferent	neutral	1st
2771	0.014	EMGLLSAN	1065	indifferent	neutral	1st
2772	0.014	EMGLLSAN	1065	indifferent	neutral	1st
2773	0.014	EMGLLSAN	1065	indifferent	neutral	1st
2774	0.014	EMGLLSAN	1065	indifferent	neutral	1st
2775	0.014	EMGLLSAN	1065	indifferent	neutral	1st
2776	0.014	EMGLLSAN	1065	indifferent	neutral	1st
2777	0.014	EMGLLSAN	1065	indifferent	neutral	1st
2778	0.014	EMGLLSAN	1065	indifferent	neutral	1st
2779	0.014	EMGLLSAN	1065	indifferent	neutral	1st
2780	0.013	EMGLLSAN	1065	indifferent	neutral	1st
2781	0.013	EMGLLSAN	1065	indifferent	neutral	1st
2782	0.013	EMGLLSAN	1065	indifferent	neutral	1st
2783	0.013	EMGLLSAN	1065	indifferent	neutral	1st
2784	0.012	EMGLLSAN	1065	indifferent	neutral	1st
2785	0.012	EMGLLSAN	1065	indifferent	neutral	1st
2786	0.013	EMGLLSAN	1065	indifferent	neutral	1st
2787	0.013	EMGLLSAN	1065	indifferent	neutral	1st
2788	0.013	EMGLLSAN	1065	indifferent	neutral	1st
2789	0.013	EMGLLSAN	1065	indifferent	neutral	1st
2790	0.013	EMGLLSAN	1065	indifferent	neutral	1st
2791	0.014	EMGLLSAN	1065	indifferent	neutral	1st
2792	0.014	EMGLLSAN	1065	indifferent	neutral	1st
2793	0.014	EMGLLSAN	1065	indifferent	neutral	1st
2794	0.014	EMGLLSAN	1065	indifferent	neutral	1st
2795	0.014	EMGLLSAN	1065	indifferent	neutral	1st
2796	0.014	EMGLLSAN	1065	indifferent	neutral	1st
2797	0.014	EMGLLSAN	1065	indifferent	neutral	1st
2798	0.013	EMGLLSAN	1065	indifferent	neutral	1st
2799	0.013	EMGLLSAN	1065	indifferent	neutral	1st
2800	0.013	EMGLLSAN	1065	indifferent	neutral	2nd
2801	0.013	EMGLLSAN	1065	indifferent	neutral	2nd
2802	0.013	EMGLLSAN	1065	indifferent	neutral	2nd
2803	0.013	EMGLLSAN	1065	indifferent	neutral	2nd
2804	0.013	EMGLLSAN	1065	indifferent	neutral	2nd
2805	0.014	EMGLLSAN	1065	indifferent	neutral	2nd
2806	0.014	EMGLLSAN	1065	indifferent	neutral	2nd
2807	0.014	EMGLLSAN	1065	indifferent	neutral	2nd
2808	0.015	EMGLLSAN	1065	indifferent	neutral	2nd
2809	0.015	EMGLLSAN	1065	indifferent	neutral	2nd
2810	0.015	EMGLLSAN	1065	indifferent	neutral	2nd
2811	0.015	EMGLLSAN	1065	indifferent	neutral	2nd
2812	0.015	EMGLLSAN	1065	indifferent	neutral	2nd
2813	0.015	EMGLLSAN	1065	indifferent	neutral	2nd
2814	0.015	EMGLLSAN	1065	indifferent	neutral	2nd
2815	0.015	EMGLLSAN	1065	indifferent	neutral	2nd
2816	0.015	EMGLLSAN	1065	indifferent	neutral	2nd
2817	0.014	EMGLLSAN	1065	indifferent	neutral	2nd
2818	0.014	EMGLLSAN	1065	indifferent	neutral	2nd
2819	0.014	EMGLLSAN	1065	indifferent	neutral	2nd
2820	0.014	EMGLLSAN	1065	indifferent	neutral	2nd
2821	0.014	EMGLLSAN	1065	indifferent	neutral	2nd
2822	0.014	EMGLLSAN	1065	indifferent	neutral	2nd
2823	0.014	EMGLLSAN	1065	indifferent	neutral	2nd
2824	0.014	EMGLLSAN	1065	indifferent	neutral	2nd
2825	0.014	EMGLLSAN	1065	indifferent	neutral	2nd
2826	0.014	EMGLLSAN	1065	indifferent	neutral	2nd
2827	0.014	EMGLLSAN	1065	indifferent	neutral	2nd
2828	0.015	EMGLLSAN	1065	indifferent	neutral	2nd
2829	0.014	EMGLLSAN	1065	indifferent	neutral	2nd
2830	0.014	EMGLLSAN	1065	indifferent	neutral	3rd
2831	0.015	EMGLLSAN	1065	indifferent	neutral	3rd
2832	0.015	EMGLLSAN	1065	indifferent	neutral	3rd
2833	0.015	EMGLLSAN	1065	indifferent	neutral	3rd
2834	0.015	EMGLLSAN	1065	indifferent	neutral	3rd
2835	0.015	EMGLLSAN	1065	indifferent	neutral	3rd
2836	0.015	EMGLLSAN	1065	indifferent	neutral	3rd
2837	0.015	EMGLLSAN	1065	indifferent	neutral	3rd
2838	0.014	EMGLLSAN	1065	indifferent	neutral	3rd
2839	0.014	EMGLLSAN	1065	indifferent	neutral	3rd
2840	0.014	EMGLLSAN	1065	indifferent	neutral	3rd
2841	0.014	EMGLLSAN	1065	indifferent	neutral	3rd
2842	0.014	EMGLLSAN	1065	indifferent	neutral	3rd
2843	0.014	EMGLLSAN	1065	indifferent	neutral	3rd
2844	0.014	EMGLLSAN	1065	indifferent	neutral	3rd
2845	0.014	EMGLLSAN	1065	indifferent	neutral	3rd
2846	0.014	EMGLLSAN	1065	indifferent	neutral	3rd
2847	0.014	EMGLLSAN	1065	indifferent	neutral	3rd
2848	0.014	EMGLLSAN	1065	indifferent	neutral	3rd
2901	77.686	ECGHR	1065	indifferent	neutral	pre
2902	79.052	ECGHR	1065	indifferent	neutral	pre
2903	80.683	ECGHR	1065	indifferent	neutral	pre
2904	81.088	ECGHR	1065	indifferent	neutral	pre
2905	78.186	ECGHR	1065	indifferent	neutral	pre
2906	75.201	ECGHR	1065	indifferent	neutral	pre
2907	72.156	ECGHR	1065	indifferent	neutral	pre
2908	69.17	ECGHR	1065	indifferent	neutral	pre
2909	66.129	ECGHR	1065	indifferent	neutral	pre
2910	63.135	ECGHR	1065	indifferent	neutral	pre
2911	60.256	ECGHR	1065	indifferent	neutral	pre
2912	60.469	ECGHR	1065	indifferent	neutral	pre
2913	61.743	ECGHR	1065	indifferent	neutral	pre
2914	62.79	ECGHR	1065	indifferent	neutral	pre
2915	63.959	ECGHR	1065	indifferent	neutral	pre
2916	65.051	ECGHR	1065	indifferent	neutral	pre
2917	66.197	ECGHR	1065	indifferent	neutral	pre
2918	67.301	ECGHR	1065	indifferent	neutral	pre
2919	68.442	ECGHR	1065	indifferent	neutral	pre
2920	69.547	ECGHR	1065	indifferent	neutral	pre
2921	70.657	ECGHR	1065	indifferent	neutral	1st
2922	70.717	ECGHR	1065	indifferent	neutral	1st
2923	70.329	ECGHR	1065	indifferent	neutral	1st
2924	70.037	ECGHR	1065	indifferent	neutral	1st
2925	69.691	ECGHR	1065	indifferent	neutral	1st
2926	69.383	ECGHR	1065	indifferent	neutral	1st
2927	69.044	ECGHR	1065	indifferent	neutral	1st
2928	68.735	ECGHR	1065	indifferent	neutral	1st
2929	68.387	ECGHR	1065	indifferent	neutral	1st
2930	68.207	ECGHR	1065	indifferent	neutral	1st
2931	68.303	ECGHR	1065	indifferent	neutral	1st
2932	68.384	ECGHR	1065	indifferent	neutral	1st
2933	68.479	ECGHR	1065	indifferent	neutral	1st
2934	68.564	ECGHR	1065	indifferent	neutral	1st
2935	68.656	ECGHR	1065	indifferent	neutral	1st
2936	68.743	ECGHR	1065	indifferent	neutral	1st
2937	68.835	ECGHR	1065	indifferent	neutral	1st
2938	68.92	ECGHR	1065	indifferent	neutral	1st
2939	69.05	ECGHR	1065	indifferent	neutral	1st
2940	69.222	ECGHR	1065	indifferent	neutral	1st
2941	69.387	ECGHR	1065	indifferent	neutral	1st
2942	69.556	ECGHR	1065	indifferent	neutral	1st
2943	69.723	ECGHR	1065	indifferent	neutral	1st
2944	69.89	ECGHR	1065	indifferent	neutral	1st
2945	70.059	ECGHR	1065	indifferent	neutral	1st
2946	70.225	ECGHR	1065	indifferent	neutral	1st
2947	70.382	ECGHR	1065	indifferent	neutral	1st
2948	70.249	ECGHR	1065	indifferent	neutral	1st
2949	70.006	ECGHR	1065	indifferent	neutral	1st
2950	69.788	ECGHR	1065	indifferent	neutral	1st
2951	69.555	ECGHR	1065	indifferent	neutral	2nd
2952	69.334	ECGHR	1065	indifferent	neutral	2nd
2953	69.101	ECGHR	1065	indifferent	neutral	2nd
2954	68.882	ECGHR	1065	indifferent	neutral	2nd
2955	68.642	ECGHR	1065	indifferent	neutral	2nd
2956	68.502	ECGHR	1065	indifferent	neutral	2nd
2957	68.542	ECGHR	1065	indifferent	neutral	2nd
2958	68.572	ECGHR	1065	indifferent	neutral	2nd
2959	68.613	ECGHR	1065	indifferent	neutral	2nd
2960	68.643	ECGHR	1065	indifferent	neutral	2nd
2961	68.685	ECGHR	1065	indifferent	neutral	2nd
2962	68.712	ECGHR	1065	indifferent	neutral	2nd
2963	68.761	ECGHR	1065	indifferent	neutral	2nd
2964	68.776	ECGHR	1065	indifferent	neutral	2nd
2965	69.071	ECGHR	1065	indifferent	neutral	2nd
2966	69.617	ECGHR	1065	indifferent	neutral	2nd
2967	70.126	ECGHR	1065	indifferent	neutral	2nd
2968	70.654	ECGHR	1065	indifferent	neutral	2nd
2969	71.172	ECGHR	1065	indifferent	neutral	2nd
2970	71.694	ECGHR	1065	indifferent	neutral	2nd
2971	72.218	ECGHR	1065	indifferent	neutral	2nd
2972	72.735	ECGHR	1065	indifferent	neutral	2nd
2973	73.232	ECGHR	1065	indifferent	neutral	2nd
2974	73.051	ECGHR	1065	indifferent	neutral	2nd
2975	72.615	ECGHR	1065	indifferent	neutral	2nd
2976	72.236	ECGHR	1065	indifferent	neutral	2nd
2977	71.824	ECGHR	1065	indifferent	neutral	2nd
2978	71.437	ECGHR	1065	indifferent	neutral	2nd
2979	71.026	ECGHR	1065	indifferent	neutral	2nd
2980	70.643	ECGHR	1065	indifferent	neutral	2nd
2981	70.226	ECGHR	1065	indifferent	neutral	3rd
2982	70.173	ECGHR	1065	indifferent	neutral	3rd
2983	70.357	ECGHR	1065	indifferent	neutral	3rd
2984	70.498	ECGHR	1065	indifferent	neutral	3rd
2985	70.663	ECGHR	1065	indifferent	neutral	3rd
2986	70.814	ECGHR	1065	indifferent	neutral	3rd
2987	70.972	ECGHR	1065	indifferent	neutral	3rd
2988	71.128	ECGHR	1065	indifferent	neutral	3rd
2989	71.281	ECGHR	1065	indifferent	neutral	3rd
2990	71.467	ECGHR	1065	indifferent	neutral	3rd
2991	71.791	ECGHR	1065	indifferent	neutral	3rd
2992	72.13	ECGHR	1065	indifferent	neutral	3rd
2993	72.465	ECGHR	1065	indifferent	neutral	3rd
2994	72.805	ECGHR	1065	indifferent	neutral	3rd
2995	73.138	ECGHR	1065	indifferent	neutral	3rd
2996	73.481	ECGHR	1065	indifferent	neutral	3rd
2997	73.809	ECGHR	1065	indifferent	neutral	3rd
2998	74.155	ECGHR	1065	indifferent	neutral	3rd
2999	74.184	ECGHR	1065	indifferent	neutral	3rd
3052	68.725	PPGHR	1065	indifferent	neutral	pre
3053	68.672	PPGHR	1065	indifferent	neutral	pre
3054	68.617	PPGHR	1065	indifferent	neutral	pre
3055	68.563	PPGHR	1065	indifferent	neutral	pre
3056	68.51	PPGHR	1065	indifferent	neutral	pre
3057	68.455	PPGHR	1065	indifferent	neutral	pre
3058	68.402	PPGHR	1065	indifferent	neutral	pre
3059	68.351	PPGHR	1065	indifferent	neutral	pre
3060	68.432	PPGHR	1065	indifferent	neutral	pre
3061	68.566	PPGHR	1065	indifferent	neutral	pre
3062	68.688	PPGHR	1065	indifferent	neutral	pre
3063	68.817	PPGHR	1065	indifferent	neutral	pre
3064	68.942	PPGHR	1065	indifferent	neutral	pre
3065	69.068	PPGHR	1065	indifferent	neutral	pre
3066	69.195	PPGHR	1065	indifferent	neutral	pre
3067	69.319	PPGHR	1065	indifferent	neutral	pre
3068	69.456	PPGHR	1065	indifferent	neutral	pre
3069	69.657	PPGHR	1065	indifferent	neutral	pre
3070	69.87	PPGHR	1065	indifferent	neutral	pre
[truncated: 998,000+ more rows]
